# Supplementary material for: Performance indicators on long-term care for older people in 43 high- and middle-income countries: literature review, web search and expert consultation
Source: BMC Health Serv Res. 2025 Mar 28;25:460. doi: 10.1186/s12913-025-12573-4 (PMC11951636; doi:10.1186/s12913-025-12573-4)
Supplement: Supplementary file 4 — Additional file 4. Performance indicators for monitoring LTC. The full list of 620 indicators extracted from 29 national and subnational jurisdictions. [file 12913_2025_12573_MOESM4_ESM.xlsx]

## Sheet: Sheet1
Jurisdiction	Domain	Name of indicator	Events and processes	Numerator (of the indicator)	Denominator (of the indicator)	Source of the indicator (framework)	Setting in which it is applied	Setting category
Sweden	Municipality Health Care - Safety dimension	Fall injuries per 1,000 person-years in special housing for the elderly	Falls	Number of care occasions with external cause code for fall injury in inpatient care for people and person-times in the denominator. External cause codes according to ICD 10SE: W00-W19	Total person time this year for people in the register of initiatives for the elderly and people with disabilities [SoL register] (the framework population) according to the following criteria: • People 65 years of age or older with enforced decisions on special housing for the elderly. • Persons living in special housing for the elderly, with or without municipal health care interventions • Pers…	https://www.socialstyrelsen.se/statistik-och-data/oppna-jamforelser/socialtjanst/kommunal-halso-och-sjukvard/	special housing	Residential LTC
Sweden	Municipality Health Care - Safety dimension	Number of fall injuries in special housing for the elderly (person-years).	Falls	Number of care occasions with external cause code for fall injury in inpatient care for persons and person times in the denominator. External cause codes according to ICD 10SE: W00-W19	Total personal time this year for people in the SoL register (the framework population) according to the following criteria: • People 65 years of age or older with executed decisions on special housing for the elderly. • Persons living in special housing for the elderly, with or without municipal health care interventions • Persons with enforced decisions on special housing for the elderly. Crite…	https://www.socialstyrelsen.se/statistik-och-data/oppna-jamforelser/socialtjanst/kommunal-halso-och-sjukvard/	special housing	Residential LTC
Sweden	Municipality Health Care - Safety dimension	Hip and thigh fractures per 1,000 person-years in special housing for the elderly	Injury (other than pressure injury)	Number of care occasions with the main diagnosis of hip or thigh fracture in inpatient care for people and person-times in the denominator. Main diagnosis according to ICD 10SE: S72	Total personal time this year for people in the SoL register (the framework population) according to the following criteria: • People 65 years of age or older with executed decisions on special housing for the elderly. • Persons living in special housing for the elderly, with or without municipal health care interventions • Persons with enforced decisions on special housing for the elderly. Crite…	https://www.socialstyrelsen.se/statistik-och-data/oppna-jamforelser/socialtjanst/kommunal-halso-och-sjukvard/	special housing	Residential LTC
Sweden	Municipality Health Care - Safety dimension	Number of hip and thigh fractures in special housing for the elderly (person-years).	Injury (other than pressure injury)	Number of care occasions with the main diagnosis of hip or thigh fracture in inpatient care for people and person-times in the denominator. Main diagnosis according to ICD 10SE: S72	Total personal time this year for people in the SoL register (the framework population) according to the following criteria: • People 65 years of age or older with executed decisions on special housing for the elderly. • Persons living in special housing for the elderly, with or without municipal health care interventions • Persons with enforced decisions on special housing for the elderly. Crite…	https://www.socialstyrelsen.se/statistik-och-data/oppna-jamforelser/socialtjanst/kommunal-halso-och-sjukvard/	special housing	Residential LTC
Sweden	Municipality Health Care - Safety dimension	Fall injuries per 1,000 person-years in municipal home healthcare	Falls	Number of care occasions with external cause code for fall injury in inpatient care for people and person-times in the denominator. External cause codes according to ICD 10SE: W00-W19.	Total personal time this year for people in the register of interventions in municipal health care [KHSV register] (the frame population) according to the following criteria: • People 65 years of age or older • Living at home in ordinary accommodation with or without home care • Enrolled in home health care. Criteria for selection: for a person in ordinary housing to be considered enrolled in mun…	https://www.socialstyrelsen.se/statistik-och-data/oppna-jamforelser/socialtjanst/kommunal-halso-och-sjukvard/	Home care	Home care
Sweden	Municipality Health Care - Safety dimension	Number of fall injuries in municipal home health care (person-years).	Falls	Number of care occasions with external cause code for fall injury in inpatient care for persons and person times in the denominator. External cause codes according to ICD 10SE: W00-W19	Total personal time this year for people in the KHSV register (frame population) according to the following criteria: • People 65 years of age or older • Living at home in ordinary accommodation with or without home care • Enrolled in home health care. Criteria for selection: in order for a person in ordinary housing to be considered enrolled in municipal health care according to the KHSV registe…	https://www.socialstyrelsen.se/statistik-och-data/oppna-jamforelser/socialtjanst/kommunal-halso-och-sjukvard/	Home care	Home care
Sweden	Municipality Health Care - Safety dimension	Hip and thigh fracture per 1,000 person-years in municipal home health care	Injury (other than pressure injury)	Number of care occasions with the main diagnosis of hip or thigh fracture in inpatient care for people and person-times in the denominator. Main diagnosis according to ICD 10SE: S72	Total personal time this year for people in the KHSV register (frame population) according to the following criteria: • People 65 years of age or older • Living at home in ordinary accommodation with or without home care • Enrolled in home health care. Criteria for selection: for a person in ordinary housing to be considered enrolled in municipal home health care in the KHSV register, a mark in t…	https://www.socialstyrelsen.se/statistik-och-data/oppna-jamforelser/socialtjanst/kommunal-halso-och-sjukvard/	Home care	Home care
Sweden	Municipality Health Care - Safety dimension	Number of hip and thigh fractures in municipal home health care (person-years).	Injury (other than pressure injury)	Number of care occasions with the main diagnosis of hip or thigh fracture in inpatient care for people and person-times in the denominator. Main diagnosis according to ICD 10SE: S72	Total personal time this year for people in the KHSV register (frame population) according to the following criteria: • People 65 years of age or older • Living at home in ordinary accommodation with or without home care • Enrolled in home health care. Criteria for selection: for a person in ordinary housing to be considered enrolled in municipal home health care in the KHSV register, a mark in t…	https://www.socialstyrelsen.se/statistik-och-data/oppna-jamforelser/socialtjanst/kommunal-halso-och-sjukvard/	Home care	Home care
Sweden		Consideration of opinions and wishes, home careProportion of people aged 65 and older in ordinary housing with home care who answered that the staff always or most often take into account opinions and wishes about how the help should be carried out, 2022.	Consideration of wishes (PREMS)	The indicator is calculated based on the following survey question/answer: Do the staff usually take into account your opinions and wishes about how the help should be carried out? Answer options "Yes always or Most of the time". Numerator: Number of people aged 65 and older in ordinary housing with home care who answered that the staff always or most often take into account opinions and wishes a…	All people 65 and older in ordinary housing with home care who answered the question, 2022. "Don't know/No opinion" are excluded from the denominator.	https://www.socialstyrelsen.se/statistik-och-data/oppna-jamforelser/socialtjanst/aldreomsorg/	Home care	Home care
Sweden		Influence time, home serviceProportion of people aged 65 and older in ordinary housing with home care who answered that they can always or usually influence the times at which the staff comes, 2022.	Influence time of visit (PREMS)	The indicator is calculated based on the following survey question/answer: Are you usually able to influence what times the staff arrive? Answer options "Yes, always or Most of the time". Numerator: Number of people aged 65 and older in ordinary housing with home care who answered that they can always or usually influence the times at which the staff comes, 2022.		https://www.socialstyrelsen.se/statistik-och-data/oppna-jamforelser/socialtjanst/aldreomsorg/	Home care	Home care
Sweden		Enough time, home careProportion of people aged 65 and older in ordinary housing with home care who answered that the staff always or usually have enough time to carry out their work, 2022.	Enough time (PREMS)	The indicator is calculated based on the following survey question/answer: Do the staff usually have enough time to be able to perform their work at you? Answer options "Yes, always or Most of the time". Numerator: Number of people aged 65 and older in ordinary housing with home care who answered that the staff always or usually have enough time to do their work, 2022.	Denominator: All people aged 65 and older in ordinary housing with home care who answered the question, 2022 "Don't know/No opinion" are excluded from the denominator.	https://www.socialstyrelsen.se/statistik-och-data/oppna-jamforelser/socialtjanst/aldreomsorg/	Home care	Home care
Sweden		Hospitality, home care Proportion of people aged 65 and older in ordinary housing with home care who answered that the staff always or usually treat them in a good way, 2022.	Kindness of workers (PREMS)	The indicator is calculated based on the following survey question/answer: Do the staff usually treat you in a good way? Answer options "Yes, always or Most of the time". Numerator: Number of people aged 65 and older in ordinary housing with home care who answered that the staff always or usually treat them in a good way, 2022.	All people aged 65 and older in ordinary housing with home care who answered the question, 2022. "Know not/No opinion” are excluded from the denominator.	https://www.socialstyrelsen.se/statistik-och-data/oppna-jamforelser/socialtjanst/aldreomsorg/	Home care	Home care
Sweden		Confidence in staff, home care Proportion of people aged 65 and older in ordinary housing with home care who answered that they trust all or most of the staff who come to their home, 2022.	Trust in staff (PREMS)	The indicator is calculated based on the following survey question/answer: Do you feel trust in the staff who come to your home? Answer options "Yes, for all the staff or Yes, for the majority of the staff". Numerator: Number of people aged 65 and older in regular housing with home care who answered that they trust all or most of the staff, 2022	All people aged 65 and older in regular housing with home care who answered the question, 2022. "Know not/No opinion” are excluded from the denominator.	https://www.socialstyrelsen.se/statistik-och-data/oppna-jamforelser/socialtjanst/aldreomsorg/	Home care	Home care
Sweden		Security, home care Percentage of people aged 65 and older in ordinary housing with home care who answered that it feels very safe or fairly safe to live at home with support from home care, 2022.	Feel safe (PREMS)	The indicator is calculated based on the following survey question/answer: How safe or unsafe does it feel to live at home with support from the home service? Answer options "Very safe or Fairly safe". Numerator: Number of people aged 65 and older in ordinary living with home care who answered that it feels very safe or fairly safe to live at home with support from home care, 2022.	All people aged 65 and older in ordinary living with home care who answered the question, 2022. "Don't know/No opinion" are excluded from the denominator.	https://www.socialstyrelsen.se/statistik-och-data/oppna-jamforelser/socialtjanst/aldreomsorg/	Home care	Home care
Sweden		The home service in its entirety Proportion of people aged 65 and older in ordinary housing with home care who are overall very satisfied or fairly satisfied with home care, 2022.	Overall Satisfaction (PREMS)	The indicator is calculated on answers based on the following survey question/answer: How satisfied or dissatisfied are you overall with the home care you have? Answer options "Very Satisfied or Fairly Satisfied". Numerator: Number of people aged 65 and older in ordinary housing with home care who answered that they are very satisfied or fairly satisfied with home care, 2022.	All people aged 65 and older in ordinary housing with home care who answered the question, 2022. "Don't know /No opinion” are excluded from the denominator.	https://www.socialstyrelsen.se/statistik-och-data/oppna-jamforelser/socialtjanst/aldreomsorg/	Home care	Home care
Sweden		Risk prevention measures in ordinary housingProportion of people aged 65 and older with health care in ordinary housing (home health care) who have been assessed as having a risk of fall injury, malnutrition, pressure ulcers or impaired oral health, with at least one planned measure within an identified risk area and where planned measures have been evaluated within all identified risk areas. Ris…	Resident assessed	Number of people aged 65 and older in ordinary housing with home health care who are assessed to be at risk of fall injury, malnutrition, pressure ulcers or impaired oral health with at least one planned measure within an identified risk area and where planned measures have been evaluated within all identified risk areas and registered in Senior alert.	All people aged 65 and over in ordinary housing with home health care and who have been assessed as having a risk of fall injury, malnutrition, pressure ulcers or impaired oral health and who have been registered in Senior alert. The reporting at municipal level only includes municipalities with 30 or more people who have been assessed as being at risk.	https://www.socialstyrelsen.se/statistik-och-data/oppna-jamforelser/socialtjanst/aldreomsorg/	Home care	Home care
Sweden		Staff continuity, home care Average number of home care workers helping the elderly during 14 days, year 2022. ID: U21401 in Kolada, RKA.	Staff continuity	The indicator describes the average value of the number of different staff that a home care recipient meets during a 14-day period. The measure refers to people aged 65 or older who have two or more visits from the home service every day. Security alarms and food deliveries do not count. The measurement refers to the time 07.00- 22.00. Home healthcare staff are not reported. Users who did not liv…		https://www.socialstyrelsen.se/statistik-och-data/oppna-jamforelser/socialtjanst/aldreomsorg/	Home care	Home care
Sweden		Consideration of opinions and wishes, especially housing for the elderly Proportion of people aged 65 and over in special housing for the elderly who answered that the staff always or most often take into account opinions and wishes about how the help should be carried out, 2022.	Consideration of wishes (PREMS)	The indicator is calculated based on the following survey question/answer: Do the staff usually take into account your opinions and wishes about how the help should be carried out? Answer options "Yes always or Most of the time". Numerator: Number of people aged 65 and older in special housing for the elderly who answered that the staff always or usually take into account opinions and wishes abou…	All people 65 and older in special housing for the elderly who answered the question, 2022. "Don't know/No opinion" are excluded from the denominator.	https://www.socialstyrelsen.se/statistik-och-data/oppna-jamforelser/socialtjanst/aldreomsorg/	special housing	Residential LTC
Sweden		Affect time, especially housing for the elderly Proportion of people aged 65 and over in special housing for the elderly who answered that they can always or usually influence the times at which the staff come, 2022.	Influence time of visit (PREMS)	The indicator is calculated based on the following survey question/answer: Are you usually able to influence what times the staff arrive? Answer options "Yes, always or Most of the time". Numerator: Number of people aged 65 and older in special housing for the elderly who answered that they can always or usually influence the times at which the staff comes, 2022.	All people aged 65 and older in special housing for the elderly who answered the question, 2022. Don't know/No opinion" are excluded from the denominator.	https://www.socialstyrelsen.se/statistik-och-data/oppna-jamforelser/socialtjanst/aldreomsorg/	special housing	Residential LTC
Sweden		Sufficient time, especially accommodation for the elderly Proportion of people aged 65 and over in special housing for the elderly who answered that the staff always or usually have enough time to do their work, 2022.	Enough time (PREMS)	The indicator is calculated based on the following survey question/answer: Do the staff usually have enough time to be able to perform their work at you? Answer options "Yes, always or Most of the time". Numerator: Number of people aged 65 and over in special accommodation for the elderly who answered that the staff always or usually have enough time to do their work, 2022.	All people aged 65 and over in special accommodation for the elderly who answered the question, 2022 "Don't know/No opinion" are excluded from the denominator.	https://www.socialstyrelsen.se/statistik-och-data/oppna-jamforelser/socialtjanst/aldreomsorg/	special housing	Residential LTC
Sweden		Treatment, especially accommodation for the elderly Proportion of people aged 65 and over in special housing for the elderly who answered that the staff always or usually treat them well, 2022.	Treated well (PREMS)	The indicator is calculated based on the following survey question/answer: Do the staff usually treat you in a good way? Answer options "Yes, always or Most of the time". Numerator: Number of people aged 65 and over in special accommodation for the elderly who answered that the staff always or usually treat them well, 2022.	All people aged 65 and over in special accommodation for the elderly who answered the question, 2022. "Know not/No opinion” are excluded from the denominator.	https://www.socialstyrelsen.se/statistik-och-data/oppna-jamforelser/socialtjanst/aldreomsorg/	special housing	Residential LTC
Sweden		Confidence in staff, especially housing for the elderly Proportion of people aged 65 and over in special housing for the elderly who answered that they trust all or most of the staff, 2022.	Trust in staff (PREMS)	The indicator is calculated based on the following survey question/answer: Do you feel trust in the staff who come to your home? Answer options "Yes, for all the staff or Yes, for the majority of the staff". Numerator: Number of people aged 65 and over in special accommodation for the elderly who answered that they trust all or most of the staff, 2022	All people aged 65 and over in special accommodation for the elderly who answered the question, 2022. "Know not/No opinion” are excluded from the denominator.	https://www.socialstyrelsen.se/statistik-och-data/oppna-jamforelser/socialtjanst/aldreomsorg/	special housing	Residential LTC
Sweden		The food, especially accommodation for the elderly Proportion of people aged 65 and over in special housing for the elderly who answered that the food tastes very good or quite good, 2022	Food quality (PREMS)	The indicator is calculated based on the following survey question/answer: How does the food usually taste? Answer options "Very good or Fairly good". Numerator: Number of people aged 65 and over in special accommodation for the elderly who answered that the food served at the special accommodation tastes very good or quite good, 2022.	All people aged 65 and over in special accommodation for the elderly who answered the question, 2022 "Don't know/No opinion" are excluded from the denominator.	https://www.socialstyrelsen.se/statistik-och-data/oppna-jamforelser/socialtjanst/aldreomsorg/	special housing	Residential LTC
Sweden		Meals, especially accommodation for the elderly Proportion of people aged 65 and older in special housing for the elderly who answered that they feel that meals at the nursing home are a pleasant part of the day, 2022.	Meals are pleasant (PREMS)	The indicator is calculated based on the following survey question/answer: Do you feel that the meals at your nursing home are a pleasant time of the day? Answer options "Yes always or Most of the time". Numerator: Number of people aged 65 and older in special housing for the elderly who answered that they always or most often experience meals at the nursing home as a pleasant moment of the day, …	All people aged 65 and older in special housing for the elderly who answered the question, 2022. "Don't know/No opinion" are excluded from the denominator.	https://www.socialstyrelsen.se/statistik-och-data/oppna-jamforelser/socialtjanst/aldreomsorg/	special housing	Residential LTC
Sweden		Activities, especially housing for the elderly Proportion of people aged 65 and over in special housing for the elderly who are very satisfied or fairly satisfied with the activities offered, 2022.	Day activities (PREMS)	The indicator is calculated based on the following survey question/answer: How satisfied or dissatisfied are you with the activities offered at your nursing home? Answer options "Very Satisfied or Fairly Satisfied". Numerator: Number of people aged 65 and over in special accommodation for the elderly who answered that they are very satisfied or quite satisfied with the activities offered, 2022.	All people aged 65 and over in special accommodation for the elderly who answered the question, 2022. Don't know/No opinion" are excluded from the denominator.	https://www.socialstyrelsen.se/statistik-och-data/oppna-jamforelser/socialtjanst/aldreomsorg/	special housing	Residential LTC
Sweden		Possibility of staying outside, especially accommodation for the elderly Proportion of people aged 65 and over in special housing for the elderly who answered that the opportunities to get outside are very good or fairly good, 2022.	Opportunities to go out (PREMS)	The indicator is calculated based on the following survey question/answer: Are the opportunities to get outdoors good or bad? Answer options "Very good or Fairly good". Numerator: Number of people aged 65 and over in special housing for the elderly who answered that the opportunities to get outside are very good or fairly good, 2022.	All people aged 65 and over in special housing for the elderly who answered the question, 2022. "Know not/No opinion” are excluded from the denominator.	https://www.socialstyrelsen.se/statistik-och-data/oppna-jamforelser/socialtjanst/aldreomsorg/	special housing	Residential LTC
Sweden		Security, especially housing for the elderly Proportion of people aged 65 and over in special housing for the elderly who answered that it feels very safe or fairly safe to live in the housing for the elderly, 2022.	Feel safe (PREMS)	The indicator is calculated based on the following survey question/answer: How safe or unsafe does it feel to live in your nursing home? Answer options "Very safe or Fairly safe". Numerator: Number of people 65 years and older in special housing for the elderly who answered that it feels very safe or fairly safe to live in the nursing home, 2022.	All people 65 years and older in special housing for the elderly who answered the question, 2022. Don't know/No opinion" are excluded from the denominator.	https://www.socialstyrelsen.se/statistik-och-data/oppna-jamforelser/socialtjanst/aldreomsorg/	special housing	Residential LTC
Sweden		Special accommodation for the elderly in its entirety Proportion of people aged 65 and over who are overall very satisfied or fairly satisfied with their nursing home, 2022.	Overall Satisfaction (PREMS)	The indicator is calculated based on the following survey question/answer: How satisfied or dissatisfied are you overall with your nursing home? Answer options "Very Satisfied or Fairly Satisfied". Numerator: Number of people aged 65 and over in special housing for the elderly who answered that they are very satisfied or quite satisfied with their housing for the elderly, 2022.	All people aged 65 and over in special housing for the elderly who answered the question, 2022. "Know not/No opinion” are excluded from the denominator.	https://www.socialstyrelsen.se/statistik-och-data/oppna-jamforelser/socialtjanst/aldreomsorg/	special housing	Residential LTC
Sweden		Risk prevention measures in special accommodationProportion of people in special accommodation (nursing and care accommodation, dementia accommodation and short-term accommodation) who have been assessed as having a risk of fall injury, malnutrition, pressure ulcers or impaired oral health with at least one planned measure within an identified risk area and where planned measures have been evalua…	Resident assessed	Number of people aged 65 and older in special housing who are assessed to be at risk of fall injury, malnutrition, pressure ulcers or impaired oral health with at least one planned measure within an identified risk area and where planned measures have been evaluated within all identified risk areas and registered in Senior alert.	All persons aged 65 and older in special housing who have been assessed as having a risk of fall injury, malnutrition, pressure ulcers or impaired oral health and have been registered in Senior alert. The reporting at municipal level only includes municipalities with 30 or more people who have been assessed as being at risk.	https://www.socialstyrelsen.se/statistik-och-data/oppna-jamforelser/socialtjanst/aldreomsorg/	special housing	Residential LTC
Sweden		Use of pressure-relieving surfaces in special accommodation Proportion of people aged 65 and over in special housing who have had some measure carried out with pressure-relieving aids of those judged to be at risk of suffering from pressure ulcers. Risk assessments must have been registered between March 1, 2021 and March 31, 2022. Measures taken must have been registered from March 1, 2021 and S…	Action on risk assessment	All people aged 65 and older in special housing who have been assessed as having a risk of suffering from pressure ulcers and who have undergone some measure with pressure-relieving aids.	All people aged 65 and older in special housing who have been judged to be at risk of suffering from pressure ulcers.	https://www.socialstyrelsen.se/statistik-och-data/oppna-jamforelser/socialtjanst/aldreomsorg/	special housing	Residential LTC
Sweden		Waiting time for special accommodation Waiting time in number of days from application date to offered move-in date for special housing for the elderly, 2022. ID: U23401 in Kolada, RKA.	Waiting time	Average value, number of days from application date to offered move-in date regarding special housing in elderly care. Application date refers to the date on which the application for a place in special accommodation is received by the municipality, regardless of whether the application is made in writing or orally. Move-in date refers to the date when, according to the municipality's offer, the …	NA	https://www.socialstyrelsen.se/statistik-och-data/oppna-jamforelser/socialtjanst/aldreomsorg/	special housing	Residential LTC
Sweden		Unplanned re-enrolments within 30 days among persons aged 65 and olderProportion of unplanned readmissions within 30 days for selected diagnoses for patients aged 65 and older, 2021.	Readmissions	Number of unplanned readmissions for selected medical conditions for persons aged 65 and older, where the time between discharge from care occasion 1 to re-enrollment within 30 days according to selected diagnoses at care occasion	Total number of care occasions for selected medical conditions according to care occasion 1 where the patient is discharged. If nothing else is specified, it is the main diagnosis that applies in the code. For selected diagnoses see link: https://www.socialstyrelsen.se/globalassets/sharepoint-dokument/artikelkatalog/oppna-jamforelser/2020-1-6544-bilaga-indikatorbeskrivningar.pdf	https://www.socialstyrelsen.se/statistik-och-data/oppna-jamforelser/socialtjanst/aldreomsorg/	General population	General population
Sweden		Fall injuries, 80 years and older Number of people with fall injuries per 1,000 inhabitants aged 80 and older admitted to hospital, average values, 2019-2021.	Falls	Number of people aged 80 and older who were cared for in inpatient care during one year due to injuries resulting from a fall accident.	Denominator: Per 1,000 inhabitants aged 80 and over. A fall accident is defined by the external cause codes W00-W19, according to the ICD 10 - SE classification. The measure only refers to people who were cared for in inpatient care due to falls, i.e. who have been admitted to and discharged from hospital. This means that the measure only reflects more serious fall injuries and not all fall accid…	https://www.socialstyrelsen.se/statistik-och-data/oppna-jamforelser/socialtjanst/aldreomsorg/	General population	General population
Sweden		Fracture of thigh and hipNumber of people aged 65 and older with influenceable inpatient care opportunities per 100,000 inhabitants, 2019-2021.	Injury (other than pressure injury)	The geographical distribution has been made according to the patients' place of residence. The following medical conditions and codes according to ICD-10 are included in the measure: Fracture of thigh and hip S72. Numerator: The number during the measurement period of completed care sessions for persons 65 years of age and older with the following medical conditions and codes according to ICD-10:…	The number of residents aged 65 and over in the municipality/region in question.	https://www.socialstyrelsen.se/statistik-och-data/oppna-jamforelser/socialtjanst/aldreomsorg/	General population	General population
Sweden		Satisfied rehabilitation needs after strokeProportion of people aged 65 and over who answered that they are satisfied with rehabilitation or exercise after being discharged from hospital for their stroke. Average for the years 2020-2021.	Satisfaction with rehab after stroke (PREMS)	The indicator shows the percentage of stroke patients who received rehabilitation interventions after discharge from hospital, and who respond that they are satisfied with their rehabilitation. Numerator: Number of stroke patients who answered "very satisfied" or "satisfied" of those who have a need for rehabilitation (ie, not those who answered "Did not need rehabilitation or exercise after the …	Number of stroke patients who stated that they have a need for rehabilitation. The indicator is compiled as an average percentage per municipality from 2020-2021. The data refers to people who are 65 years of age and older and are registered in the municipality.	https://www.socialstyrelsen.se/statistik-och-data/oppna-jamforelser/socialtjanst/aldreomsorg/	General population	General population
Sweden		Functional capacity twelve months after strokeProportion of people aged 65 and over twelve months after suffering a stroke was independent of help with moving around, going to the toilet and dressing and undressing. Average for the years 2020-2021.	Independence	Number of stroke patients aged 65 and over who answered that they were independent of help with movement, going to the toilet and dressing and undressing.	Number of stroke patients aged 65 and older. The indicator is compiled as an average share per municipality for 2020-2021. The information relates to people who are 65 years of age and older and are registered in the municipality.	https://www.socialstyrelsen.se/statistik-och-data/oppna-jamforelser/socialtjanst/aldreomsorg/	General population	General population
Sweden		Breakpoint call Proportion of deceased persons, aged 65 and older, who received informative calls about their situation before death, 1 July 2021- 31 July 2022.	EOLC informative call (PREMS)	The indicator is based on the following survey question: Did the person have one or more so-called breaking point calls, i.e. an individually adapted and documented in the medical record informative doctor's interview that he was at the end of life and that the care was focused on quality of life and symptom relief? Answer options: Yes=Yes received, No lacks the ability to participate and the per…	Number of deaths that were expected. The data refer to persons aged 65 and older who died in special housing/nursing and care housing/LSS, short-term housing, own home supported by general home health care or own home supported by home care in the event of death during the period 1 July 2021 to 31 July 2022. The data are taken from the Swedish Palliative Care Register, which is a national quality…	https://www.socialstyrelsen.se/statistik-och-data/oppna-jamforelser/socialtjanst/aldreomsorg/	People in palliative care (palliative care register)	Palliative care recipients
Sweden		Pain assessment last week of life Proportion of deceased, aged 65 and over, whose pain was assessed during the last week of life, 1 July 2021-31 July 2022.	EOLC pain assessment (PREMS)	The indicator is based on the following survey question: Was the person's pain assessed on any documented occasion during the last week of life with a VAS, NRS or any other pain assessment instrument? Answer options: Yes, No and Don't know. Numerator: Number of deaths that were expected and pain assessed in the last week of life using VAS, NRS or any other pain assessment instrument. The pain ass…	Number of deaths that were expected. The data refer to people aged 65 and older who died in special housing/nursing and care homes/LSS, short-term housing, own home supported by general home health care or own home supported by home care in the event of death during the period 1 July 2021 to 31 July 2022. The data are taken from the Swedish palliative care register, which is a national quality re…	https://www.socialstyrelsen.se/statistik-och-data/oppna-jamforelser/socialtjanst/aldreomsorg/	People in palliative care (palliative care register)	Palliative care recipients
Sweden		Three or more psychotropic drugs in home careProportion of people aged 75 and older in ordinary housing with home care who use three or more psychotropic drugs at the same time, 2022.	Psychotropic medications	The measure reports simultaneous treatment with three or more psychotropic drugs, regularly or as needed. Numerator: Persons aged 75 and older in ordinary housing with home care who are estimated to have used three or more psychotropic drugs at the same time.	All people aged 75 and older in ordinary housing with home care. People aged 75 and older who have home care are identified in the National Board of Health and Welfare's register of municipal interventions according to the Social Services Act. A current medication list is constructed for each individual. In a data extraction from the drug register during a three-month period, April to June 2022, …	https://www.socialstyrelsen.se/statistik-och-data/oppna-jamforelser/socialtjanst/aldreomsorg/	Home care	Home care
Sweden		Three or more psychotropic drugs in special housing for the elderly Proportion of people aged 75 and over in special housing for the elderly who use three or more psychotropic drugs at the same time, 2022.	Psychotropic medications	The measure reports simultaneous treatment with three or more psychotropic drugs, regularly or as needed. Numerator: Persons aged 75 and older who live in a special residence for the elderly who are estimated to have used three or more psychotropic drugs at the same time.	All people aged 75 and older who live in special housing for the elderly. Persons aged 75 and older who live in special housing for the elderly are identified in the National Board of Health and Welfare's register of municipal interventions in accordance with the Social Services Act. A current medication list is constructed for each individual. In a data extraction from the drug register during a…	https://www.socialstyrelsen.se/statistik-och-data/oppna-jamforelser/socialtjanst/aldreomsorg/	special housing	Residential LTC
Sweden		Medicines that should be avoided in home care (unsuitable medicines)Proportion of people aged 75 and older in ordinary housing with home care who were treated with at least one out of six inappropriate medicines, 2022.	Unsuitable medications	The indicator includes the drugs/drug groups: long-acting benzodiazepines (sedating and sleep-inducing drugs), Tramadol (for pain), Propiomazine (used for sleep disorders), Codeine (for pain), Glibenclamide (diabetic drug) and drugs with anticholinergic effects (used for example in urinary incontinence, as a sedative and in some preparations for pain). Numerator: Persons aged 75 and older in ordi…	All people aged 75 and older in ordinary housing with home care. People aged 75 and older who have home care are identified in the National Board of Health and Welfare's register of municipal interventions according to the Social Services Act. A current medication list is constructed for each individual. In a data extraction from the drug register during a three-month period, April to June 2022, …	https://www.socialstyrelsen.se/statistik-och-data/oppna-jamforelser/socialtjanst/aldreomsorg/	Home care	Home care
Sweden		Medicines that should be avoided in special housing for the elderly (unsuitable medicines)Proportion of people aged 75 and over in special housing for the elderly who were treated with at least one of six inappropriate medicines, 2022.	Unsuitable medications	The indicator includes the drugs/drug groups: long-acting benzodiazepines (sedating and sleep-inducing drugs), Tramadol (for pain), Propiomazine (used for sleep disorders), Codeine (for pain), Glibenclamide (diabetic drug) and drugs with anticholinergic effects (used for example in urinary incontinence, as a sedative and in some preparations for pain). Numerator: Persons aged 75 and older in spec…	All people aged 75 and older in special housing for the elderly. Persons 75 years of age and older in special housing for the elderly are identified in the National Board of Health and Welfare's register of municipal interventions in accordance with the Social Services Act. A current medication list is constructed for each individual. In a data extraction from the drug register during a three-mon…	https://www.socialstyrelsen.se/statistik-och-data/oppna-jamforelser/socialtjanst/aldreomsorg/	special housing	Residential LTC
Sweden		Antipsychotic drugs in home care Proportion of people aged 75 and older in ordinary housing with home care who have been treated with antipsychotic drugs, 2022.	Antipsychotic drug use	Persons aged 75 years and older in ordinary housing with home care who are estimated to have used antipsychotic drugs (N05A excluding N05AN01 lithium).	All people aged 75 and older in ordinary housing with home care. People aged 75 and older who have home care are identified in the National Board of Health and Welfare's register of municipal interventions according to the Social Services Act. A current medication list is constructed for each individual. In a data extraction from the drug register during a three-month period, April to June 2022, …	https://www.socialstyrelsen.se/statistik-och-data/oppna-jamforelser/socialtjanst/aldreomsorg/	Home care	Home care
Sweden		Antipsychotic drugs in special housing for the elderly Proportion of people aged 75 and over in special housing for the elderly who have been treated with antipsychotic drugs, 2022.	Antipsychotic drug use	Persons aged 75 years and older in special housing for the elderly who are estimated to have used antipsychotic drugs (N05A excluding N05AN01 lithium).	All people aged 75 and older in special housing for the elderly. Persons 75 years of age and older in special housing for the elderly are identified in the National Board of Health and Welfare's register of municipal interventions in accordance with the Social Services Act. A current medication list is constructed for each individual. In a data extraction from the drug register during a three-mon…	https://www.socialstyrelsen.se/statistik-och-data/oppna-jamforelser/socialtjanst/aldreomsorg/	special housing	Residential LTC
Sweden		Ten or more medicines in the home service Proportion of people aged 75 and older in ordinary housing with home care who use ten or more medicines at the same time, 2022.	Polypharmacy	In the measure, simultaneous treatment with ten or more drugs is reported regularly or as needed. Numerator: People aged 75 and older in ordinary housing with home care who are estimated to have used ten or more medicines at the same time.	All people aged 75 and older in ordinary housing with home care. People aged 75 and older who have home care are identified in the National Board of Health and Welfare's register of municipal interventions according to the Social Services Act. A current medication list is constructed for each individual. In a data extraction from the drug register during a three-month period, April to June 2022, …	https://www.socialstyrelsen.se/statistik-och-data/oppna-jamforelser/socialtjanst/aldreomsorg/	Home care	Home care
Sweden		Ten or more medicines in special housing for the elderlyProportion of people aged 75 and over in special housing for the elderly who use ten or more medicines at the same time, 2022.	Polypharmacy	In the measure, simultaneous treatment with ten or more drugs is reported regularly or as needed. Numerator: People aged 75 and over who live in special housing for the elderly who are estimated to have used ten or more medicines at the same time.	All people aged 75 and older who live in special housing for the elderly. Persons aged 75 and older who live in special housing for the elderly are identified in the National Board of Health and Welfare's register of municipal interventions according to the Social Services Act. A current medication list is constructed for each individual. In a data extraction from the drug register during a three…	https://www.socialstyrelsen.se/statistik-och-data/oppna-jamforelser/socialtjanst/aldreomsorg/	special housing	Residential LTC
Austria	Goal "ensure access and fairness"	Relief for caring relatives	Caregiver burden	The indicator describes the degree of relief for caring relatives who look after family members or friends living at home. The calculation used the proportion of the main caregivers surveyed who did not feel burdened. The data is collected by the BMSGPK as part of home visits from persons receiving care allowance by qualified health and nursing staff. The results relate to caregivers who are repo…	NA	https://www.sozialministerium.at/dam/jcr:9388041c-92f3-45d3-955b-ab2d0cb1087b/Outcomemessung_2021_final_barrierefrei_.pdf	Home care	Home care
Austria	Goal: Ensure quality - (effectiveness and safety of medical and nursing care)	Polymedication in long-term care and support	Polypharmacy	Polypharmacy prevalence is defined here as the proportion of persons with nursing allowance in old‐age and nursing homes with more than nine drugs prescribed at the same time. All persons who receive long-term care allowance and are recorded in the BMS-GPK's long-term care allowance database are used as the basic population for the calculation.	NA	https://www.sozialministerium.at/dam/jcr:9388041c-92f3-45d3-955b-ab2d0cb1087b/Outcomemessung_2021_final_barrierefrei_.pdf	Both in and out of nursing homes	LTC recipients/multiple settings
Austria	Goal: Ensure quality - medical care quality (coordination)	Avoidable inpatient stays (ACSC) of those in need of care	Readmissions	The indicator measures the proportion of persons with nursing allowance with ACSC (modified ambulatory care sensitive conditions) stays and distinguishes between persons in nursing homes and persons who do not live in nursing homes	NA	https://www.sozialministerium.at/dam/jcr:9388041c-92f3-45d3-955b-ab2d0cb1087b/Outcomemessung_2021_final_barrierefrei_.pdf	Both in and out of nursing homes	LTC recipients/multiple settings
Austria	Goal: improve quality of life	Quality of life of people cared for at home	QoL	The indicator "Quality of life of people cared for at home" indicates to what extent the current care and support situation corresponds to the expectations of the people in need of care. The results presented are based on quality assurance data on home care, which were collected during home visits by qualified health and nursing staff from persons receiving care allowance. Structured into 6 domai…	NA	https://www.sozialministerium.at/dam/jcr:9388041c-92f3-45d3-955b-ab2d0cb1087b/Outcomemessung_2021_final_barrierefrei_.pdf	Home care	Home care
Austria	Goal: improve quality of life	Measures Restricting Freedom	Restraints	It indicates how many residents of old people’s and nursing homes or how many patients treated in hospitals are affected by FM (measures restricting freedom) during the observation period, with a differentiation being made between the types of measures restricting freedom	NA	https://www.sozialministerium.at/dam/jcr:9388041c-92f3-45d3-955b-ab2d0cb1087b/Outcomemessung_2021_final_barrierefrei_.pdf	LTCF	Residential LTC
Canada	Health system outcomes: Improve health status of Canadians	Percentage of residents whose status worsened on late-loss ADL functioning (bed mobility, transfer, eating and toilet)	ADL function	Residents with worse late-loss ADL self-performance (increased score) on their target assessment compared with their prior assessment	Residents with worse late-loss ADL self-performance (increased score) on their target assessment compared with their prior assessment		LTCF	Residential LTC
Canada	Health system outcomes: Improve health status of Canadians	Percentage of residents whose status improved on mid-loss ADL functioning (transfer and locomotion) or who remained completely independent in mid-loss ADLs	ADL function	Residents with improved mid-loss ADL self-performance (decreased score) on their target assessment, in comparison with their performance on their prior assessment, or a score of 0 on both prior and target assessments	Residents with valid assessments	https://www.cihi.ca/en/access-data-and-reports/indicator-library	LTCF	Residential LTC
Canada	Health system outcomes: Improve health status of Canadians	Percentage of residents whose status improved on early-loss ADL functioning (dressing and personal hygiene) or who remained completely independent in early-loss ADLs	ADL function	Residents with improved early-loss ADL self-performance (decreased score) on their target assessment compared with their prior assessment or a score of 0 on both prior and target assessments	Residents with valid assessments, excluding comatose and end-of-life residents		LTCF	Residential LTC
Canada	Health system outcomes: Improve health status of Canadians	Percentage of residents whose status improved in late-loss ADL functioning (bed mobility, transfer, eating and toilet)	ADL function	Residents with improved late-loss ADL self-performance (decreased score) on their target assessment compared with their prior assessment	Residents whose late-loss ADL score could improve (did not have minimum score on prior assessment), excluding comatose and end-of-life residents		LTCF	Residential LTC
Canada	Health system outcomes: Improve health status of Canadians	Percentage of residents whose mid-loss ADL functioning (transfer and locomotion) worsened or who remained completely dependent in mid-loss ADLs	ADL function	Residents with worse mid-loss ADL self-performance (increased score) on their target assessment compared with their prior assessment or a maximum score on both prior and target assessments	Residents with valid assessments	https://www.cihi.ca/en/access-data-and-reports/indicator-library	LTCF	Residential LTC
Canada	Health system outcomes: Improve health status of Canadians	Percentage of residents whose early-loss ADL functioning (dressing and personal hygiene) worsened or who remained completely dependent in early-loss ADLs	ADL function	Residents with worse early-loss ADL self-performance (increased score) on their target assessment compared with their prior assessment, or a maximum score on both prior and target assessments	Residents with valid assessments, excluding comatose and end-of-life residents		LTCF	Residential LTC
Canada	Health system outcomes: Improve health status of Canadians	Percentage of residents whose ADL self-performance worsened	ADL function	Residents with worse ADL self-performance (increased ADL Long-Form Scale score) on their target assessment compared with their prior assessment	Residents with valid assessments, excluding comatose and end-of-life residents		LTCF	Residential LTC
Canada	Health system outcomes: Improve health status of Canadians	Percentage of residents whose ability to locomote worsened	Mobility	Residents with worse self-performance for locomotion on unit (increased score) on their target assessment compared with their prior assessment.	Residents with valid assessments whose locomotion on unit could worsen (did not have maximum score on prior assessment), excluding comatose and end-of-life residents		LTCF	Residential LTC
Canada	Health system outcomes: Improve health status of Canadians	Percentage of residents whose ability to locomote improved	Mobility	Residents with improved self-performance for locomotion on unit (decreased score) on their target assessment compared with their prior assessment	Residents with valid assessments whose locomotion on unit could improve (did not have minimum score on prior assessment), excluding comatose and end-of-life residents		LTCF	Residential LTC
Canada	Health system outputs: Appropriate and effective	Percentage of residents whose behavioural symptoms worsened	Behavioural symptoms	Residents with more behavioural symptoms present on their target assessment than on their prior assessment.	Residents with valid assessments	https://www.cihi.ca/en/access-data-and-reports/indicator-library	LTCF	Residential LTC
Canada	Health system outputs: Appropriate and effective	Percentage of residents whose behavioural symptoms improved	Behavioural symptoms	Residents with fewer behavioural symptoms on their target assessment than on their prior assessment.	Residents with valid assessments	https://www.cihi.ca/en/access-data-and-reports/indicator-library	LTCF	Residential LTC
Canada	Health system outputs: Appropriate and effective	Percentage of residents whose cognitive ability worsened	Cognitive abilities	Residents with a higher CPS score on their target assessment compared with their prior assessment	Residents with valid assessments whose cognitive ability could worsen (did not have maximum Cognitive Performance Scale, or CPS, score on prior assessment), excluding comatose and end-of-life residents		LTCF	Residential LTC
Canada	Health system outputs: Appropriate and effective	Percentage of residents whose cognitive ability improved	Cognitive abilities	Residents with a lower CPS score on their target assessment compared with their prior assessment	Residents with valid assessments whose cognitive ability could improve (did not have minimum Cognitive Performance Scale, or CPS, score on prior assessment), excluding comatose and end-of-life residents		LTCF	Residential LTC
Canada	Health system outputs: Appropriate and effective	Percentage of residents whose ability to communicate worsened	Communication abilities	Residents with a higher combined score for ability to understand others and making self understood on their target assessment compared with their prior assessment	Residents with valid assessments whose communication could worsen (did not have maximum score on prior assessment), excluding comatose and end-of-life residents.		LTCF	Residential LTC
Canada	Health system outputs: Appropriate and effective	Percentage of residents whose ability to communicate improved	Communication abilities	Residents with a lower combined score for ability to understand others and making self understood on their target assessment compared with their prior assessment	Residents with valid assessments whose communication could improve (did not have minimum score on prior assessment), excluding comatose and end-of-life residents		LTCF	Residential LTC
Canada	Health system outputs: Appropriate and effective	Percentage of residents with symptoms of delirium	Delirium	Residents meeting any of the following conditions: Acute change in mental status from usual functioning on their target assessment 1 or more behaviour symptoms that appeared to be different from usual functioning on their target assessment 1 or more behaviour symptoms that appeared to be different from usual functioning on their prior assessment and that were consistent with usual functioning on …	Residents with valid assessments, excluding comatose and end-of-life residents		LTCF	Residential LTC
Canada	Health system outcomes: Improve health status of Canadians	Percentage of residents whose mood from symptoms of depression worsened	Depression	Residents with a higher DRS (depression rating scale) score on their target assessment than on their prior assessment	Residents with valid assessments	https://www.cihi.ca/en/access-data-and-reports/indicator-library	LTCF	Residential LTC
Canada	Health system outputs: Appropriate and effective	Percentage of residents on antipsychotics without a diagnosis of psychosis	Antipsychotic drug use	Residents who received antipsychotic medication on their target assessment	Residents with valid assessments	https://www.cihi.ca/en/access-data-and-reports/indicator-library	LTCF	Residential LTC
Canada	Health system outputs: Safe	Percentage of residents who fell in the last 30 days	Falls	Residents who had a fall in the last 30 days recorded on their target assessment (RAI-MDS 2.0: J4a = 1; interRAI LTCF: J1a = 1, 2)	Residents with valid assessments	https://www.cihi.ca/en/access-data-and-reports/indicator-library	LTCF	Residential LTC
Canada		Percentage of residents with one or more infections	Infections (other than HCAI and UTI)				LTCF	Residential LTC
Canada	Health system outputs: Appropriate and effective	Percentage of residents who have developed a respiratory condition or have not gotten better	Respiratory condition	Residents with none of the following respiratory conditions on their prior assessment and at least one of the conditions on their target assessment, or residents with at least one of the respiratory conditions on their prior assessment and the same or higher count of respiratory conditions on their target assessment: Pneumonia Shortness of breath Recurrent aspirations	Residents with valid assessments		LTCF	Residential LTC
Canada	Health system outputs: Safe	Percentage of residents who had a stage 2 to 4 pressure ulcer	Pressure ulcer	Residents who had a stage 2 to 4 pressure ulcer on their target assessment	Residents with valid assessments		LTCF	Residential LTC
Canada	Health system outputs: Safe	Percentage of residents whose stage 2 to 4 pressure ulcer worsened	Pressure ulcer	Residents who have a pressure ulcer at stage 2 to 4 on their target assessment and for whom the stage of pressure ulcer is greater on their target assessment than on their prior assessment	Residents with valid assessments	https://www.cihi.ca/en/access-data-and-reports/indicator-library	LTCF	Residential LTC
Canada	Health system outputs: Safe	Percentage of residents with a newly occurring stage 2 to 4 pressure ulcer	Pressure ulcer	Residents who had a pressure ulcer at stage 2 to 4 on their target assessment and no pressure ulcer at stage 2 to 4 on their prior assessment	Residents with valid assessments	https://www.cihi.ca/en/access-data-and-reports/indicator-library	LTCF	Residential LTC
Canada	Health system outputs: Appropriate and effective	Percentage of residents in daily physical restraints	Restraints	Residents who were physically restrained daily on their target assessment. For this indicator, restraints included - Trunk Restraint (RAI-MDS 2.0: P4c = 2; i interRAI LTCF: O7b ≥2) - Limb Restraint (RAI-MDS 2.0: P4d = 2; interRAI iLTCF: N/A) - Chair Prevents Rising (RAI-MDS 2.0: P4e = 2; interRAI iLTCF: O7c ≥ 2)	Residents with valid assessments	https://www.cihi.ca/en/access-data-and-reports/indicator-library	LTCF	Residential LTC
Canada	Health system outputs: Appropriate and effective	Percentage of residents with indwelling catheters	Catheteters	Residents with an indwelling catheter on their target assessment	Residents with valid assessments, excluding end-of-life residents		LTCF	Residential LTC
Canada	Health system outputs: Appropriate and effective	Percentage of residents whose bowel continence worsened	Bowel continece				LTCF	Residential LTC
Canada	Health system outputs: Appropriate and effective	Percentage of residents whose bladder continence worsened	Bladder continence	Residents with a greater value for bladder incontinence (RAI-MDS 2.0: H1b; interRAI LTCF: H1) on their target assessment than on their prior assessment	Residents with valid assessments whose bladder continence could worsen (did not have maximum score on prior assessment)	https://www.cihi.ca/en/access-data-and-reports/indicator-library	LTCF	Residential LTC
Canada	Health system outputs: Safe	Percentage of residents with a urinary tract infection	UTI	Residents with a UTI on their target assessment	Residents with valid assessments, excluding end-of-life residents		LTCF	Residential LTC
Canada	Health system outputs: Appropriate and effective	Percentage of residents whose bowel continence improved	Bowel continece				LTCF	Residential LTC
Canada	Health system outputs: Appropriate and effective	Percentage of residents whose bladder continence improved	Bladder continence	Residents with a lower value for bladder incontinence on their target assessment compared with their prior assessment	Residents with valid assessments whose bladder continence could improve (did not have minimum score on prior assessment), excluding comatose and end-of-life residents		LTCF	Residential LTC
Canada	Health system outputs: Appropriate and effective	Percentage of residents with a feeding tube	Feeding tube	Residents with a feeding tube on their target assessment	Residents with valid assessments, excluding comatose and end-of-life residents		LTCF	Residential LTC
Canada	Health system outputs: Appropriate and effective	Percentage of residents who had unexplained weight loss	Unplanned weight loss	Residents with weight loss documented on their target assessment	Residents with valid assessments, excluding end-of-life residents		LTCF	Residential LTC
Canada	Health system outcomes: Improve health status of Canadians	Percentage of residents with pain	Pain	Residents with moderate pain at least daily or horrible/excruciating pain at any frequency documented on their target assessment	Residents with valid assessments	https://www.cihi.ca/en/access-data-and-reports/indicator-library	LTCF	Residential LTC
Canada	Health system outcomes: Improve health status of Canadians	Percentage of residents whose pain worsened	Pain	Residents with greater pain (higher Pain Scale score) on their target assessment than on their prior assessment	Residents with valid assessments whose pain symptoms could increase.	https://www.cihi.ca/en/access-data-and-reports/indicator-library	LTCF	Residential LTC
Canada	Health system outputs: Access to comprehensive, high-quality health services	New Long-Term Care Residents Who Potentially Could Have Been Cared for at Home	Unnecessarily in LTCF	Total number of newly admitted long-term care residents (incident cases) with a completed RAI-MDS 2.0 or interRAI LTCF assessment that details clinical characteristics similar to those of home care clients who are living well in the community with formal supports, defined by the following inclusions.	Total number of newly admitted long-term care residents with completed RAI-MDS 2.0 © or interRAI LTCF © assessments in a given fiscal year.	https://www.cihi.ca/en/access-data-and-reports/indicator-library	Home care	Home care
Canada	Health system outputs: Access to comprehensive, high-quality health services	Caregiver Distress	Caregiver burden	Total number of home care clients who, at the time of their most recent assessment in the given year, have an unpaid caregiver who is experiencing distress	Total number of long-stay home care clients with a caregiver at the time of their most recent assessment in the given year	https://www.cihi.ca/en/access-data-and-reports/indicator-library	Home care	Home care
Canada	Health system outputs: Access to comprehensive, high-quality health services	Home Care Services Helped the Recipient Stay at Home	Unnecessarily in LTCF	Total number of households receiving home care services where respondents reported that these services were very helpful in allowing the recipient(s) to stay at home.	Total number of households receiving home care services, excluding households where the reason for home care was not related to staying in the home.	https://www.cihi.ca/en/access-data-and-reports/indicator-library	Home care	Home care
Canada	Health system outputs: Access to comprehensive, high-quality health services	Hospital Stay Extended Until Home Care Services or Supports Ready	Long hospitalization	Median length of time, in days, that patients spend in hospital as ALC (alternate level of care) before they are discharged to home care	NA	https://www.cihi.ca/en/access-data-and-reports/indicator-library	Home care	Home care
Canada	Health system outputs: Access to comprehensive, high-quality health services	Wait Times for Home Care Services	Waiting time	The median number of calendar days that clients waited for their first home care service	NA	https://www.cihi.ca/en/access-data-and-reports/indicator-library	Home care	Home care
Israel	Diet	Performing a nutritional assessment within 36 hours of entering the ward	Resident assessed	All those hospitalized in rehabilitation wards and sub-acute wards who have been given nutritional support within 36 hours from the moment of admission to the hospital	All those hospitalized in rehabilitation wards and sub-acute wards	https://www.health.gov.il/PublicationsFiles/Quality_National_Prog_elderly.pdf	Rehabilitation wards, sub-acute wards	Residential LTC
Israel	Diet	performing a complete nutritional assessment in a complex nursing hospitalization within 5 days of entering the ward	Resident assessed	All newly hospitalized patients in the quarter in supportive complex nursing wards who had a complete nutritional assessment done within 5 days of the date of hospitalization in the ward	All new inpatients in the quarter in supportive complex nursing wards	https://www.health.gov.il/PublicationsFiles/Quality_National_Prog_elderly.pdf	complex nursing wards	Residential LTC
Israel	Diet	Performing a complete nutritional assessment for patients within 5 days of hospitalization in the long-term ventilation department	Resident assessed	All newly hospitalized in the relevant department that had a full nutritional assessment done within 5 days from the date of hospitalization	All newly hospitalized patients in the relevant department	https://www.health.gov.il/PublicationsFiles/Quality_National_Prog_elderly.pdf	ward for long-term ventilation	Residential LTC
Israel	Functional state	performing a functional assessment in the rehabilitation department after a femoral neck fracture - at the entrance and at the exit	Resident assessed	All patients aged 65 and over with a femoral neck fracture who were discharged from a rehabilitation department and had a functional assessment performed upon admission to rehabilitation and leaving it	All patients aged 65 and over with a femoral neck fracture who were discharged from a rehabilitation department	https://www.health.gov.il/PublicationsFiles/Quality_National_Prog_elderly.pdf	Rehabilitation departments	Residential LTC
Israel	Functional state	performing a functional assessment at the entrance to the rehabilitation department and at the exit from it after a stroke	Resident assessed	All those released from a rehabilitation department who were hospitalized for rehabilitation after a stroke, and had a functional assessment performed upon entering and leaving rehabilitation	All those released from a rehabilitation department who were hospitalized for rehabilitation after a stroke	https://www.health.gov.il/PublicationsFiles/Quality_National_Prog_elderly.pdf	Rehabilitation departments	Residential LTC
Israel	Functional state	performing a risk assessment for falls within 24 hours of entering the relevant department	Resident assessed	All newly hospitalized patients aged 65 and over who were hospitalized in the relevant wards and stayed at least 24 hours of hospitalization in the ward that had a risk assessment for falls (FARMER, MORSE or another tool)	All newly hospitalized patients aged 65 and over who were hospitalized in the relevant wards and spent at least 24 hours in the ward	https://www.health.gov.il/PublicationsFiles/Quality_National_Prog_elderly.pdf	Acute, sub-acute, supportive complex nursing, rehabilitation	Residential LTC
Israel	Screening test	detection and assessment of depression among hospitalized patients	Resident assessed	Rate of performing a screening test to detect depression in those hospitalized in sub-acute wards in the first 7 days of hospitalization	All new inpatients in the quarter in sub-acute wards	https://www.health.gov.il/PublicationsFiles/Quality_National_Prog_elderly.pdf	Subacute departments	Residential LTC
Israel	Screening test	Assessment of depression after a stroke within 7 days of admission to hospitalization in the department	Resident assessed	Patients hospitalized in rehabilitation wards due to a stroke who were evaluated for depression within 7 days of entering the ward	All patients hospitalized in rehabilitation wards due to a stroke	https://www.health.gov.il/PublicationsFiles/Quality_National_Prog_elderly.pdf	rehabilitation	Residential LTC
Israel	Screening test	Delirium assessment at admission to hospitalization for those recovering from femoral neck fracture	Resident assessed	All those hospitalized in rehabilitation wards for a femoral neck fracture who were assessed for delirium upon admission	All those hospitalized in rehabilitation wards for a femoral neck fracture	https://www.health.gov.il/PublicationsFiles/Quality_National_Prog_elderly.pdf	rehabilitation	Residential LTC
Israel	Osteoporosis - secondary prevention	giving a recommendation for taking vitamin D upon release from rehabilitation for a femoral neck fracture	Osteoporosis	Patients aged 65 and older with a femoral neck fracture who were discharged from a rehabilitation department and received a recommendation to take vitamin D upon discharge	Patients aged 65 and over with a femoral neck fracture who were discharged from a rehabilitation department	https://www.health.gov.il/PublicationsFiles/Quality_National_Prog_elderly.pdf	rehabilitation	Residential LTC
Israel	Pain assessment	pain assessment among hospitalized patients in the first 12 hours of entering the ward	pain	proportion of hospitalized patients who had a pain assessment performed within the 12-hour time window from entering the respiratory, complex nursing, acute, subacute and rehabilitation wards	All new inpatients in the quarter aged 18 and over in respiratory wards, complex nursing, acute, sub-acute and rehabilitation wards	https://www.health.gov.il/PublicationsFiles/Quality_National_Prog_elderly.pdf	acute, sub-acute and rehabilitation wards, respiratory wards, complex nursing	Residential LTC
Israel	Pain assessment	performing a diabetic foot assessment for diabetic patients within 24 hours of entering the ward	Resident assessed	Newly hospitalized patients known to be diabetic at the time of admission to the ward, who had a diabetic foot assessment made within 24 hours of admission to the hospital	Newly hospitalized patients known to be diabetic when admitted to the ward	https://www.health.gov.il/PublicationsFiles/Quality_National_Prog_elderly.pdf	Acute, sub-acute, supportive complex nursing, rehabilitation	Residential LTC
Israel	Management of drug therapy	Control of the informed use of drugs by a doctor and documentation of recommendations in the summary of the disease	Medication review	All those discharged from the hospital who were admitted to the rehabilitation department and were monitored for the informed use of medications by a doctor	All those discharged from the hospital who were admitted to the rehabilitation department	https://www.health.gov.il/PublicationsFiles/Quality_National_Prog_elderly.pdf	rehabilitation	Residential LTC
Israel	dementia	proportion of patients who underwent cognitive screening during hospitalization and this is documented in the discharge letter	Cognitive abilities	All patients aged 65 and over who were discharged from hospitalization from one of the relevant departments and underwent a cognitive screening during hospitalization and this is documented in the discharge letter	All patients aged 65 and over who were discharged from hospitalization in one of the relevant departments	https://www.health.gov.il/PublicationsFiles/Quality_National_Prog_elderly.pdf	Acute, subacute, rehabilitation	Residential LTC
Israel	therapist-patient communication	holding a conversation to coordinate treatment with hospitalized patients / their family members	Patient involvement in coordination	All patients in complex supportive nursing and long-term ventilation departments who have been hospitalized for at least 30 days, and have documentation in their medical file of a conversation with a doctor to coordinate the treatment, in the first 30 days of hospitalization.	All patients in complex supportive nursing and long-term ventilation wards who were hospitalized for at least 30 days	https://www.health.gov.il/PublicationsFiles/Quality_National_Prog_elderly.pdf	Supportive complex nursing, prolonged ventilation	Residential LTC
Israel	Safety of treatment	Pressure injury rate acquired per 1,000 days of hospitalization in subacute and rehabilitation wards	Pressure ulcer	The number of patients hospitalized in the relevant departments who acquired at least one grade 2 or higher pressure ulcer in the reporting quarter, the first in hospitalization	All patients hospitalized in the relevant wards in the reporting quarter (total hospitalization days in the relevant wards in the reporting quarter will be calculated, until a new wound is acquired)	https://www.health.gov.il/PublicationsFiles/Quality_National_Prog_elderly.pdf	Subacute, rehabilitation	Residential LTC
Israel	Safety of treatment	rate of acquired pressure ulcers per 1,000 days of hospitalization in a complex nursing department	Pressure ulcer	The number of hospitalized patients in the relevant department who acquired at least one grade 2 or higher pressure ulcer in the reporting quarter, the first in hospitalization	All patients hospitalized in the relevant department in the reporting quarter (total hospitalization days in the relevant departments in the reporting quarter will be calculated, until a new wound is acquired)	https://www.health.gov.il/PublicationsFiles/Quality_National_Prog_elderly.pdf	complex nursing	Residential LTC
Israel	Safety of treatment	rate of acquired pressure ulcers per 1,000 days of hospitalization in the respiratory department	Pressure ulcer	The number of hospitalized patients in the relevant department who acquired at least one grade 2 or higher pressure ulcer in the reporting quarter, the first in hospitalization	All patients hospitalized in the relevant department in the reporting quarter (total hospitalization days in the relevant departments in the reporting quarter will be calculated, until a new wound is acquired)	https://www.health.gov.il/PublicationsFiles/Quality_National_Prog_elderly.pdf	ward for long-term ventilation	Residential LTC
Luxembourg	All indicators are part of the "indicator" pillar of the "aid and care" framework, which has also a second, "reassessment" pillar.	Weight – nutritional monitoring	Unplanned weight loss	Change in weight over the last six months	NA	Long-term care insurance assessment and control administration 2020 translated report	nursing and care home, day care, and supported living home as well.	Residential LTC
Luxembourg	All indicators are part of the "indicator" pillar of the "aid and care" framework, which has also a second, "reassessment" pillar.	pressure ulcers	Pressure ulcer	Percentage of dependent people supported by the service providing aid and care presenting a pressure sore, differentiating according to the carious stages of pressure sores (1-4), on the day of the census. Also distinguished if it is care-related or unrelated to care (i.e. aquired before the intervention).	NA	Long-term care insurance assessment and control administration 2020 translated report	nursing and care home, day care, and supported living home as well.	Residential LTC
Luxembourg	All indicators are part of the "indicator" pillar of the "aid and care" framework, which has also a second, "reassessment" pillar.	the annual prevalence of falls	Falls	Number of persons who fell in the previoius year	NA	Long-term care insurance assessment and control administration 2020 translated report	nursing and care home, day care, and supported living home as well.	Residential LTC
Luxembourg	All indicators are part of the "indicator" pillar of the "aid and care" framework, which has also a second, "reassessment" pillar.	number of people who fell after having already fallen previously	Falls	number of people who fell after having already fallen previously	NA	Long-term care insurance assessment and control administration 2020 translated report	nursing and care home, day care, and supported living home as well.	Residential LTC
Luxembourg	All indicators are part of the "indicator" pillar of the "aid and care" framework, which has also a second, "reassessment" pillar.	Complaints management	Complaints	Several indicators (informing users about complaint processes, formal recoring of compalints,…) base on survey administered to providers of LTC services	NA	Long-term care insurance assessment and control administration 2020 translated report	nursing and care home, day care, and supported living home as well.	Residential LTC
Luxembourg	All indicators are part of the "indicator" pillar of the "aid and care" framework, which has also a second, "reassessment" pillar.	Pain	Pain	pain assessment results at different key time points (currently insufficient data. Indicator being developed)	NA	Long-term care insurance assessment and control administration 2020 translated report	nursing and care home, day care, and supported living home as well.	Residential LTC
Luxembourg	All indicators are part of the "indicator" pillar of the "aid and care" framework, which has also a second, "reassessment" pillar.	Completeness of documentation	Completeness of documentation	Several indicators, checking the availability of "transfer slips" (as summary of the care needs of the user), some aspects of their content, such as list of medications, cognitive impariments, etc.	NA	Long-term care insurance assessment and control administration 2020 translated report	nursing and care home, day care, and supported living home as well.	Residential LTC
Netherlands	PREMS - District nursing	Do you receive care from a permanent team of care providers?	Staff continuity	Do you receive care from a permanent team of care providers?	Survey Question	https://www.zorginzicht.nl/openbare-data/open-data-wijkverpleging	District nursing (not the same as home care)	Home care
Netherlands	PREMS - District nursing	Will the caregivers arrive at the agreed time?	Punctuality home care (PREMS)	Will the caregivers arrive at the agreed time?	Survey Question	https://www.zorginzicht.nl/openbare-data/open-data-wijkverpleging	District nursing (not the same as home care)	Home care
Netherlands	PREMS - District nursing	Do the care providers take your wishes into account when determining the care?	Consideration of wishes (PREMS)	Do the care providers take your wishes into account when determining the care?	Survey Question	https://www.zorginzicht.nl/openbare-data/open-data-wijkverpleging	District nursing (not the same as home care)	Home care
Netherlands	PREMS - District nursing	Does the care match the way you want to live?	Consideration of wishes (PREMS)	Does the care match the way you want to live?	Survey Question	https://www.zorginzicht.nl/openbare-data/open-data-wijkverpleging	District nursing (not the same as home care)	Home care
Netherlands	PREMS - District nursing	Do the caregivers treat you with attention?	Treated well (PREMS)	Do the caregivers treat you with attention?	Survey Question	https://www.zorginzicht.nl/openbare-data/open-data-wijkverpleging	District nursing (not the same as home care)	Home care
Netherlands	PREMS - District nursing	Do you feel comfortable with the caregivers?	Trust in staff (PREMS)	Do you feel comfortable with the caregivers?	Survey Question	https://www.zorginzicht.nl/openbare-data/open-data-wijkverpleging	District nursing (not the same as home care)	Home care
Netherlands	PREMS - District nursing	Do you have confidence in the expertise of the healthcare providers?	Trust in competence of staff (PREMS)	Do you have confidence in the expertise of the healthcare providers?	Survey Question	https://www.zorginzicht.nl/openbare-data/open-data-wijkverpleging	District nursing (not the same as home care)	Home care
Netherlands	PREMS - District nursing	Do the healthcare providers monitor your health?	Health monitoring (PREMS)	Do the healthcare providers monitor your health?	Survey Question	https://www.zorginzicht.nl/openbare-data/open-data-wijkverpleging	District nursing (not the same as home care)	Home care
Netherlands	PREMS - District nursing	Can you cope better with your illness or condition with the help of the healthcare providers?	Perceived improvement (PREMS)	Can you cope better with your illness or condition with the help of the healthcare providers?	Survey Question	https://www.zorginzicht.nl/openbare-data/open-data-wijkverpleging	District nursing (not the same as home care)	Home care
Netherlands	PREMS - District nursing	Net Promoter Score (NPS) given by clients	Overall Satisfaction (PREMS)	What percentage of clients rated the NPS question with a 1? 2? 3?,…	Survey Question	https://www.zorginzicht.nl/openbare-data/open-data-wijkverpleging	District nursing (not the same as home care)	Home care
Netherlands	PROM district nursing	Quality of life	QoL	Not clear. Indicator being developed	Survey Question	https://kwaliteitwijkverpleging.nl/kwaliteitskader/meetjaar/	District nursing (not the same as home care)	Home care
Netherlands	Capacity for informal care	Capacity for informal care – use a screening instrument	Use of screening instrument	The percentage of district nursing organizations that have a measuring instrument available to map out the degree of load capacity of a client's informal care.	NA	https://kwaliteitwijkverpleging.nl/kwaliteitskader/meetjaar/	District nursing (not the same as home care)	Home care
Netherlands	Capacity for informal care	Capacity for informal care – screening instrument completed	Carer Assessed	The percentage of clients for whom a measuring instrument (or screening instrument) for workload capacity of informal care has been completed.	NA	https://kwaliteitwijkverpleging.nl/kwaliteitskader/meetjaar/	District nursing (not the same as home care)	Home care
Netherlands	Capacity for informal care	Burden of informal care – goals and interventions	Carer Assessed	The percentage of clients for whom goals and/or interventions have been formulated in the care plan for the benefit of the informal caregiver.	NA	https://kwaliteitwijkverpleging.nl/kwaliteitskader/meetjaar/	District nursing (not the same as home care)	Home care
Netherlands	Unplanned hospital visits	Use of emergency care (ER)	ER visits	The number of unique clients with district nursing who visited the ED 3 months after the start of district nursing (of at least 3 consecutive months of district nursing) until 3 months after the stop of district nursing.	The number of unique clients with at least 3 consecutive months of community nursing in the year under review Outcome indicator Care	https://kwaliteitwijkverpleging.nl/kwaliteitskader/meetjaar/	District nursing (not the same as home care)	Home care
Netherlands	Unplanned hospital visits	Unplanned hospitalization	Readmissions	The number of clients with district nursing who had an unplanned hospital admission 3 months after the start of district nursing (of at least 3 consecutive months of district nursing) until 3 months after the termination of district nursing.	The number of unique clients with at least 3 consecutive months of district nursing in the year under review	https://kwaliteitwijkverpleging.nl/kwaliteitskader/meetjaar/	District nursing (not the same as home care)	Home care
Netherlands	Basic safety	Pressure ulcers	Pressure ulcer	Number of clients in the department with pressure ulcer category 2 or higher	Total number of clients in the department	Dutch Nursing Home Care Quality Framework indicator manual	LTCF	Residential LTC
Netherlands	Basic safety	Case study discussion of pressure ulcers on the ward	Pressure ulcer discussion	Number of departments where a (case histories) discussion has taken place this year based on the items described	Total number of departments in the healthcare organization where decubitus category 2 or higher occurs	Dutch Nursing Home Care Quality Framework indicator manual	LTCF	Residential LTC
Netherlands	Basic safety	Advance Care Planning - Joint agreements about treatment around end of life	Consideration of wishes	Number of clients for whom end-of-life policy agreements have been recorded in the care file	Total number of clients in the department	Dutch Nursing Home Care Quality Framework indicator manual	LTCF	Residential LTC
Netherlands	Basic safety	Discuss medication errors in the team	Medication error discussion	Number of departments where medication errors are discussed in a multidisciplinary manner at least once per quarter on the basis of reports made	Total number of departments in the healthcare organization where there have been reports of medication errors	Dutch Nursing Home Care Quality Framework indicator manual	LTCF	Residential LTC
Netherlands	Basic safety	Medication review	Medication review	Number of clients – with a ZZP V&V (nursing and care package) indication with treatment – for which a formal medication review has been carried out in the past year in the presence of the pharmacist, geriatric specialist and a healthcare employee who provides medication to the client	All clients with a ZZP V&V indication with treatment at the department	Dutch Nursing Home Care Quality Framework indicator manual	LTCF	Residential LTC
Netherlands	Basic safety	Continence	Continence Plan	Number of clients for whom a care plan regarding toileting has been recorded in the care file	Total number of clients in the department	Dutch Nursing Home Care Quality Framework indicator manual	LTCF	Residential LTC
Netherlands	Basic safety	Food preferences client	Food preferences	Number of clients with whom food preferences have been discussed in the past six months and where the agreements have been recorded in the care file	Total number of clients in the department	Dutch Nursing Home Care Quality Framework indicator manual	LTCF	Residential LTC
Netherlands	Indicators from the Quality framework	Client Experience Score	Overall Satisfaction (PREMS)	The average of the sub-questions is calculated for each respondent (based on at least four completed sub-questions). This is the total score per respondent. The average of the respondents' total scores is calculated for each location: the location total score. For this purpose, the total scores of all respondents per location are added up (= Numerator) and divided by the number of respondents (= …	NA	Dutch Nursing Home Care Quality Framework indicator manual	LTCF	Residential LTC
Korea	Structure	Number of patient per physician	HRH indicators	Average number of patients during the target period	Average number of doctors during the target period	LTC Hospital report 2020 (published 2022)	Long term care hsopital	Residential LTC
Korea	Structure	Number of patient per nurse	HRH indicators	Average number of patients during the target period	Average number of nurses during the target period	LTC Hospital report 2020 (published 2022)	Long term care hsopital	Residential LTC
Korea	Structure	Number of patient per nursing staff	HRH indicators	Average number of patients during the target period	Average number of nursing personnel during the target period	LTC Hospital report 2020 (published 2022)	Long term care hsopital	Residential LTC
Korea	Structure	Rate of working days of pharmacist	HRH indicators	Number of working days as a pharmacist during the target period	Total number of days in the target period	LTC Hospital report 2020 (published 2022)	Long term care hsopital	Residential LTC
Korea	Treatment/process	Rate of indwelling catheter patients	Catheteters	Patients with indwelling catheters	Patients evaluated in the month	LTC Hospital report 2020 (published 2022)	Long term care hsopital	Residential LTC
Korea	Treatment/process	Rate of MMSE test and CDR (or GDS) on patient with dementia	Cognitive abilities	Patients who underwent MMSE test and dementia scale test (CDR, GDS)	Dementia patients evaluated for the month	LTC Hospital report 2020 (published 2022)	Long term care hsopital	Residential LTC
Korea	Treatment/outcome	Rate of patients with a weight loss of ≥ 5% than last month	Unplanned weight loss	Patients with a weight loss of 5% or more compared to the previous month	Patients with weight results among patients who received both the current month evaluation and the previous month evaluation	LTC Hospital report 2020 (published 2022)	Long term care hsopital	Residential LTC
Korea	Treatment/outcome	Rate of patient who newly developed pressure ulcer	Pressure ulcer	Patients who had no pressure sores in the previous month evaluation, but newly developed pressure ulcers of a grade 1 or higher in the current evaluation month	Among patients who received both the evaluation in the current month and the previous month, patients who belong to the high-risk group in both the current month and the previous month	LTC Hospital report 2020 (published 2022)	Long term care hsopital	Residential LTC
Korea	Treatment/outcome	Rate of patient whose pressure ulcer improved	Pressure ulcer	Patients whose pressure sores evaluated in the current month improved compared to the evaluation in the previous month	Among patients who received both the current month evaluation and the previous month evaluation, patients with pressure sores in the previous month evaluation	LTC Hospital report 2020 (published 2022)	Long term care hsopital	Residential LTC
Korea	Treatment/outcome	Rate of patients with improvement in moderate to severe pain	Pain	Patients whose pain evaluated for the current month improved compared to the previous month's evaluation	mong patients who received both the evaluation in the current month and the evaluation in the previous month, patients with moderate or severe pain in the evaluation in the previous month	LTC Hospital report 2020 (published 2022)	Long term care hsopital	Residential LTC
Korea	Treatment/outcome	Rate of paitents with improvement in ADL	ADL function	Patients whose performance of daily living (ADL) of the month evaluated improved compared to the previous month's evaluation	Patients who received both the current month evaluation and the previous month evaluation	LTC Hospital report 2020 (published 2022)	Long term care hsopital	Residential LTC
Korea	Treatment/outcome	Rate of diabetic patients with HbA1c test results within the appropriate range	HbA1c value	Patients with an appropriate range of HbA1c test results within the last 3 months	Diabetic patients evaluated for the month	LTC Hospital report 2020 (published 2022)	Long term care hsopital	Residential LTC
Korea	Treatment/outcome	Rate of patients with long-term (≥ 181) hospitalization	Long hospitalization	Patients hospitalized for more than 181 days	Patients hospitalized during the evaluation period	LTC Hospital report 2020 (published 2022)	Long term care hsopital	Residential LTC
Korea	Treatment/outcome	Rate of patients who return to the community	Return to community	Patients discharged to home/facility	Patients discharged during the evaluation period	LTC Hospital report 2020 (published 2022)	Long term care hsopital	Residential LTC
Ireland	National Scorecard Quadrant - Access	Home Support Hours Provided	Hours of care provided	The number of home support hours delivered to clients in a calendar month from the Home Support Budget SOP including any paid hours for annual, sick or other leave	NA	https://www.hse.ie/eng/services/publications/kpis/2022-older-persons-services-nsp-metadata.pdf	Home care	Home care
Ireland	National Scorecard Quadrant - Access	No. in receipt of Home Support (excluding Intensive Home Care Packages)	Home care recipients	The total number of people receiving home support hours (excluding provision from IHCPs) in the LHO on the last day of the reporting month.	NA	https://www.hse.ie/eng/services/publications/kpis/2022-older-persons-services-nsp-metadata.pdf	Home care	Home care
Ireland	National Scorecard Quadrant - Access	Number of home support hours provided for testing of Statutory Home Support Scheme	Hours of care provided	The number of home support hours delivered to clients in a calendar month from the Home Support Pilot hours allocation including any paid hours for annual, sick or other leave funded from the allocated budget for the HS Pilot	NA	https://www.hse.ie/eng/services/publications/kpis/2022-older-persons-services-nsp-metadata.pdf	Home care	Home care
Ireland	National Scorecard Quadrant - Access	No. of home support hours provided from Intensive Home Care Packages	Hours of care provided	The number of home support hours delivered to clients in a calendar month from the Intensive Home Care Package Budget SOP including any paid hours for annual, sick or other leave.	NA	https://www.hse.ie/eng/services/publications/kpis/2022-older-persons-services-nsp-metadata.pdf	Home care	Home care
Ireland	National Scorecard Quadrant - Access	Total number of persons in receipt of an Intensive Home Care Package	Home care recipients	Total number of people in receipt of an Intensive Home Care Package on the last day of the month. = No. at start of month + no. of new clients – no. ceased during the month	NA	https://www.hse.ie/eng/services/publications/kpis/2022-older-persons-services-nsp-metadata.pdf	Home care	Home care
Ireland	National Scorecard Quadrant - Access	% of clients in receipt of an Intensive Home Care Package (IHCP) with a key worker assigned	Staff continuity	Number of clients in receipt of an IHCP on the last day of the month who have a key worker assigned divided by the total number of clients in receipt of an IHCP on the last day of the month multiplied by 100.	NA	https://www.hse.ie/eng/services/publications/kpis/2022-older-persons-services-nsp-metadata.pdf	Home care	Home care
Ireland	National Scorecard Quadrant - Access	Percentage of clients who have Common Summary Assessment Reports (CSARs) processed within six weeks	Resident assessed	Number of completed Care Needs Assessment with a CSARS processed to a determination by Local Placement Forum within 6 weeks of request during the reported month	Total number of completed Care Needs Assessments with a CSARs processed to a determination by Local Placement Forum during the reporting month	https://www.hse.ie/eng/services/publications/kpis/2022-older-persons-services-nsp-metadata.pdf	Home care	Home care
Ireland	National Scorecard Quadrant - Access	% of population over 65 years in NHSS funded beds	Residents in LTCF	the percentage of the population aged 65 and over that is availing of the Nursing Homes Support Scheme and includes Savers and Contract Bed clients	population aged 65 and over	https://www.hse.ie/eng/services/publications/kpis/2022-older-persons-services-nsp-metadata.pdf	Residential care	Residential LTC
Ireland	National Scorecard Quadrant - Access	Number of persons funded under NHSS in long term residential care during the reporting month	Residents in LTCF	Count of the number of people in receipt of NHSS support in the reporting month	NA	https://www.hse.ie/eng/services/publications/kpis/2022-older-persons-services-nsp-metadata.pdf	Residential care	Residential LTC
Ireland	National Scorecard Quadrant - Access	Percentage of clients with NHSS who are in receipt of Ancillary State Support	Recipient of support	No of Clients who apply and are in payment of Ancillary State support during the repporting month	Total number of clients who apply and are in payment of State Support (Excludes Savers, Subvention/Contract Beds/Section 39 Savers as these clients cannot apply for ASS)	https://www.hse.ie/eng/services/publications/kpis/2022-older-persons-services-nsp-metadata.pdf	Residential care	Residential LTC
Ireland	National Scorecard Quadrant - Access	No. of NHSS Beds in public long stay units	Beds available	Beds counted on the last day of every month and temporary closures are included within the overall figure	NA	https://www.hse.ie/eng/services/publications/kpis/2022-older-persons-services-nsp-metadata.pdf	Residential care	Residential LTC
Ireland	National Scorecard Quadrant - Access	No. of short stay beds in public units	Beds available	Beds counted on the last day of every month and temporary closures are included within the overall figure	NA	https://www.hse.ie/eng/services/publications/kpis/2022-older-persons-services-nsp-metadata.pdf	Residential care	Residential LTC
Ireland	National Scorecard Quadrant - Access	% Occupancy of short stay beds	Occupancy	No. of occupied short stay beds in public long stay units	No of short stay beds in public long stay units x 100	https://www.hse.ie/eng/services/publications/kpis/2022-older-persons-services-nsp-metadata.pdf	Residential care	Residential LTC
Ireland	National Scorecard Quadrant Quality and Safety	% of compliance with Regulations following HIQA Inspection of HSE direct-provided Older Persons Residential Services	Compliance with regulation	Count the total number of outcomes inspected in each inspection (denominator/ the target population).Count the total number of outcomes inspected by HIQA that were deemed compliant. (subset or the numerator)Report the number of outcomes inspected by HIQA that were compliant as a % of the total number of outcomes inspected in each inspection.	NA	https://www.hse.ie/eng/services/publications/kpis/2022-older-persons-services-nsp-metadata.pdf	Residential care	Residential LTC
Ireland	National Scorecard Quadrant - Access	No. of persons in receipt of payment for transitional care in alternative care settings	Recipient of support	A count of the number of persons at a point in time on the last working day of the month in receipt of payment of transitional care funding in an alternative care settings.	NA	https://www.hse.ie/eng/services/publications/kpis/2022-older-persons-services-nsp-metadata.pdf	Residential care	Residential LTC
Ireland	National Scorecard Quadrant - Access	No. of persons in acute hospitals approved for transitional care to move to alternative care settings	Recipient of support	A count of the number of people in acute hospitals who were approved for transitional care in order to move to an alternative care setting during the reporting month.	NA	https://www.hse.ie/eng/services/publications/kpis/2022-older-persons-services-nsp-metadata.pdf	Residential care	Residential LTC
Ireland	National Scorecard Quadrant a) Quality and Safety and b) Access	No. of People seeking service who have been assessed using the interRAI Ireland Assessment System	Resident assessed	This KPI will be calculated based on a count of the number of interRAI assessments completed / signed off in a calendar month on interRAI Ireland Assessment Information System	NA	https://www.hse.ie/eng/services/publications/kpis/2022-older-persons-services-nsp-metadata.pdf	All settings	LTC recipients/multiple settings
Ireland		Use of restraint	Restraints			https://www.hiqa.ie/areas-we-work/Database-of-Statutory-Notifications	LTCF	Residential LTC
Ireland		Pressure ulcer (category 2 or higher) sustained by a resident	Pressure ulcer			https://www.hiqa.ie/areas-we-work/Database-of-Statutory-Notifications	LTCF	Residential LTC
Ireland		Occasions where fire alarm equipment was operated other than for the purpose of a fire practice, drill or test of equipment	Fire alarm use			https://www.hiqa.ie/areas-we-work/Database-of-Statutory-Notifications	LTCF	Residential LTC
Ireland		Recurring pattern of theft or burglary	Theft			https://www.hiqa.ie/areas-we-work/Database-of-Statutory-Notifications	LTCF	Residential LTC
Ireland		Death of a resident, including causes of death	Deaths of residents			https://www.hiqa.ie/areas-we-work/Database-of-Statutory-Notifications	LTCF	Residential LTC
Ireland		Unexpected death of any resident, including the death of any resident following transfer to hospital from the designated centre	Deaths of residents			https://www.hiqa.ie/areas-we-work/Database-of-Statutory-Notifications	LTCF	Residential LTC
Ireland		Outbreak of any notifiable disease	Infections (other than HCAI and UTI)			https://www.hiqa.ie/areas-we-work/Database-of-Statutory-Notifications	LTCF	Residential LTC
Ireland		serious injury to a resident, that requires immediate medical or hospital treatment	Injury (other than pressure injury)			https://www.hiqa.ie/areas-we-work/Database-of-Statutory-Notifications	LTCF	Residential LTC
Ireland		unexpalained absence of a resident from the designated centre	Unexplained absence			https://www.hiqa.ie/areas-we-work/Database-of-Statutory-Notifications	LTCF	Residential LTC
Ireland		allegation, suspected or confirmed of abuse of any resident	Allegation of abuse			https://www.hiqa.ie/areas-we-work/Database-of-Statutory-Notifications	LTCF	Residential LTC
Ireland		Allegation of misconduct by the registered provider or a member of staff	Allegation of miscounduct			https://www.hiqa.ie/areas-we-work/Database-of-Statutory-Notifications	LTCF	Residential LTC
Ireland		occasion where registered provider becamse aware that a member of staff is the subject of review by a professional body	Staff profesionnal review			https://www.hiqa.ie/areas-we-work/Database-of-Statutory-Notifications	LTCF	Residential LTC
Ireland		Any fire, loos of power, heating or water or incident where an unplanned evacuation of the centre took place	Tehcnical incidents			https://www.hiqa.ie/areas-we-work/Database-of-Statutory-Notifications	LTCF	Residential LTC
Australia		Proportion of care recipients with one or more pressure injuries, reported against each of the six pressure injury stages.	Pressure ulcer	Number of care recipients with one or more pressure injuries, reported against each of the six pressure injury stages.	Care recipients assessed for pressure injuries	https://www.health.gov.au/resources/publications/national-aged-care-mandatory-quality-indicator-program-manual-30-part-a?language=en	LTCF	Residential LTC
Australia		Proportion of care recipients with one or more pressure injuries acquired outside of the service during the quarter, reported against each of the six pressure injury stages.	Pressure ulcer	Number of care recipients with one or more pressure injuries acquired outside of the service during the quarter, reported against each of the six pressure injury stages.	Care recipients assessed for pressure injuries	https://www.health.gov.au/resources/publications/national-aged-care-mandatory-quality-indicator-program-manual-30-part-a?language=en	LTCF	Residential LTC
Australia		Proportion of care recipients physically restrained (once or more and including through the use of secure areas) on any occasion during the three-day assessment period.	Restraints	Number of care recipients physically restrained (once or more and including through the use of secure areas) on any occasion during the three-day assessment period.	Number of care recipients whose records were assessed for physical restraint over the three-day assessment period	https://www.health.gov.au/resources/publications/national-aged-care-mandatory-quality-indicator-program-manual-30-part-a?language=en	LTCF	Residential LTC
Australia		Proportion of care recipients physically restrained during the three-day assessment period exclusively through the use of a secure area.	Restraints	Number of care recipients physically restrained during the three-day assessment period exclusively through the use of a secure area.	Number of care recipients whose records were assessed for physical restraint over the three-day assessment period	https://www.health.gov.au/resources/publications/national-aged-care-mandatory-quality-indicator-program-manual-30-part-a?language=en	LTCF	Residential LTC
Australia		Proportion of care recipients who experienced significant unplanned weight loss	Unplanned weight loss	Number of care recipients who experienced significant unplanned weight loss of 5% or more when comparing their finishing weight and previous weight.	Number of care recipients assessed for significant unplanned weight loss	https://www.health.gov.au/resources/publications/national-aged-care-mandatory-quality-indicator-program-manual-30-part-a?language=en	LTCF	Residential LTC
Australia		Proportion of care recipients who experienced consecutive unplanned weight loss	Unplanned weight loss	Number of care recipients who experienced consecutive unplanned weight loss of any amount when comparing their previous, starting, middle and finishing weights.	Number of care recipients assessed for consecutive unplanned weight loss.	https://www.health.gov.au/resources/publications/national-aged-care-mandatory-quality-indicator-program-manual-30-part-a?language=en	LTCF	Residential LTC
Australia		Proportion of care recipients who experienced one or more falls	Falls	Number of care recipients who experienced one or more falls at the service during the quarter	Number of care recipients whose records were assessed for falls and major injury.	https://www.health.gov.au/resources/publications/national-aged-care-mandatory-quality-indicator-program-manual-30-part-a?language=en	LTCF	Residential LTC
Australia		Proportion of care recipients who experienced one or more falls resulting in major injury	Falls	Number of care recipients who experienced one or more falls at the service resulting in major injury during the quarter	Number of care recipients whose records were assessed for falls and major injury.	https://www.health.gov.au/resources/publications/national-aged-care-mandatory-quality-indicator-program-manual-30-part-a?language=en	LTCF	Residential LTC
Australia		Proportion of care recipients prescribed nine or more medications	Polypharmacy	Number of care recipients prescribed nine or more medications based on a review of their medication charts and/or administration records as they are on the collection date	Number of care recipients assessed for polypharmacy.	https://www.health.gov.au/resources/publications/national-aged-care-mandatory-quality-indicator-program-manual-30-part-a?language=en	LTCF	Residential LTC
Australia		Proportion of care recipients who received an antipsychotic medication	Antipsychotic drug use	Number of care recipients who received an antipsychotic medication	Number of care recipients assessed for antipsychotic medications.	https://www.health.gov.au/resources/publications/national-aged-care-mandatory-quality-indicator-program-manual-30-part-a?language=en	LTCF	Residential LTC
Australia		Proportion of care recipients who received an antipsychotic medication with diagnosed psychosis	Antipsychotic drug use	Number of care recipients who received an antipsychotic medication for a medically diagnosed condition of psychosis	Number of care recipients assessed for antipsychotic medications.	https://www.health.gov.au/resources/publications/national-aged-care-mandatory-quality-indicator-program-manual-30-part-a?language=en	LTCF	Residential LTC
Australia		Number of care recipients who experienced a decline in ADL assessment total score of one or more points	ADL function	Number of care recipients who experienced a decline in ADL assessment total score of one or more points	Number of care recipients assessed for ADL function (+exclusion criteria)	https://www.health.gov.au/resources/publications/national-aged-care-mandatory-quality-indicator-program-manual-30-part-a?language=en	LTCF	Residential LTC
Australia		Number of care recipients with incontinence who experienced IAD (Incontinence associated dermatitis), reported against each of the four IAD sub-categories	Incontinence associated dermatitis	Number of care recipients with incontinence who experienced IAD, reported against each of the four IAD sub-categories	Number of care recipients with incontinence	https://www.health.gov.au/resources/publications/national-aged-care-mandatory-quality-indicator-program-manual-30-part-a?language=en	LTCF	Residential LTC
Australia		Number of care recipients who had one or more emergency department presentations	ER visits	Number of care recipients who had one or more emergency department presentations during the quarter	Number of care recipients assessed for hospitalisation	https://www.health.gov.au/resources/publications/national-aged-care-mandatory-quality-indicator-program-manual-30-part-a?language=en	LTCF	Residential LTC
Australia		Number of care recipients who had one or more emergency department presentations or hospital admissions	Readmissions	Number of care recipients who had one or more emergency department presentations or hospital admissions during the quarter	Number of care recipients assessed for hospitalisation	https://www.health.gov.au/resources/publications/national-aged-care-mandatory-quality-indicator-program-manual-30-part-a?language=en	LTCF	Residential LTC
Australia		Number of staff who worked any hours as service managers in the previous quarter.	HRH indicators	Number of staff who worked any hours as service managers in the previous quarter.	NA	https://www.health.gov.au/resources/publications/national-aged-care-mandatory-quality-indicator-program-manual-30-part-a?language=en	LTCF	Residential LTC
Australia		Number of staff who worked any hours as nurse practitioners or registered nurses in the previous quarter.	HRH indicators	Number of staff who worked any hours as nurse practitioners or registered nurses in the previous quarter.	NA	https://www.health.gov.au/resources/publications/national-aged-care-mandatory-quality-indicator-program-manual-30-part-a?language=en	LTCF	Residential LTC
Australia		Number of staff who worked any hours as enrolled nurses in the previous quarter.	HRH indicators	Number of staff who worked any hours as enrolled nurses in the previous quarter.	NA	https://www.health.gov.au/resources/publications/national-aged-care-mandatory-quality-indicator-program-manual-30-part-a?language=en	LTCF	Residential LTC
Australia		Number of staff who worked any hours as personal care staff or assistants in nursing in the previous quarter.	HRH indicators	Number of staff who worked any hours as personal care staff or assistants in nursing in the previous quarter.	NA	https://www.health.gov.au/resources/publications/national-aged-care-mandatory-quality-indicator-program-manual-30-part-a?language=en	LTCF	Residential LTC
Australia		Number of staff employed as service managers at the start of the quarter.	HRH indicators	Number of staff employed as service managers at the start of the quarter.	NA	https://www.health.gov.au/resources/publications/national-aged-care-mandatory-quality-indicator-program-manual-30-part-a?language=en	LTCF	Residential LTC
Australia		Number of staff employed as nurse practitioners or registered nurses at the start of the quarter.	HRH indicators	Number of staff employed as nurse practitioners or registered nurses at the start of the quarter.	NA	https://www.health.gov.au/resources/publications/national-aged-care-mandatory-quality-indicator-program-manual-30-part-a?language=en	LTCF	Residential LTC
Australia		Number of staff employed as enrolled nurses at the start of the quarter.	HRH indicators	Number of staff employed as enrolled nurses at the start of the quarter.	NA	https://www.health.gov.au/resources/publications/national-aged-care-mandatory-quality-indicator-program-manual-30-part-a?language=en	LTCF	Residential LTC
Australia		Number of staff employed as personal care staff or assistants in nursing at the start of the quarter.	HRH indicators	Number of staff employed as personal care staff or assistants in nursing at the start of the quarter.	NA	https://www.health.gov.au/resources/publications/national-aged-care-mandatory-quality-indicator-program-manual-30-part-a?language=en	LTCF	Residential LTC
Australia		Number of staff employed as service managers who stopped working during the quarter.	HRH indicators	Number of staff employed as service managers who stopped working during the quarter.	NA	https://www.health.gov.au/resources/publications/national-aged-care-mandatory-quality-indicator-program-manual-30-part-a?language=en	LTCF	Residential LTC
Australia		Number of staff employed as nurse practitioners or registered nurses who stopped working during the quarter.	HRH indicators	Number of staff employed as nurse practitioners or registered nurses who stopped working during the quarter.	NA	https://www.health.gov.au/resources/publications/national-aged-care-mandatory-quality-indicator-program-manual-30-part-a?language=en	LTCF	Residential LTC
Australia		Number of staff employed as enrolled nurses who stopped working during the quarter.	HRH indicators	Number of staff employed as enrolled nurses who stopped working during the quarter.	NA	https://www.health.gov.au/resources/publications/national-aged-care-mandatory-quality-indicator-program-manual-30-part-a?language=en	LTCF	Residential LTC
Australia		Number of staff employed as personal care staff or assistants in nursing who stopped working during the quarter.	HRH indicators	Number of staff employed as personal care staff or assistants in nursing who stopped working during the quarter.	NA	https://www.health.gov.au/resources/publications/national-aged-care-mandatory-quality-indicator-program-manual-30-part-a?language=en	LTCF	Residential LTC
Australia		Number of care recipients who reported consumer experience through each completion mode of the QCE-ACC (Quality of Care Experience Aged Care Consumers), scored against the five categories (Excellent, Good,…)	PREMS reported	Number of care recipients who reported consumer experience through each completion mode of the QCE-ACC (Quality of Care Experience Aged Care Consumers), scored against the five categories (Excellent, Good,…)	NA	https://www.health.gov.au/resources/publications/national-aged-care-mandatory-quality-indicator-program-manual-30-part-a?language=en	LTCF	Residential LTC
Iceland	Accident	Prevalence of injuries	Injury (other than pressure injury)	Residents with any type of new fracture in the latest assessment	Residents who did not have a history of any fractures in the previous assessment	https://island.is/interrai-mat	LTCF	Residential LTC
Iceland	Accident	Prevalence of falls	Falls	Residents with a fall in the latest assessment	All residents in the latest assessment	https://island.is/interrai-mat	LTCF	Residential LTC
Iceland	State of mind and behavioral patterns	Prevalence of behavior problems towards others	Behavioural symptoms	Residents with behavioral problems towards others in the latest assessment	All residents in the latest assessment	https://island.is/interrai-mat	LTCF	Residential LTC
Iceland	State of mind and behavioral patterns	Prevalence of depressive symptoms	Depression	Residents with depressive symptoms in the latest assessment	All residents in the latest assessment	https://island.is/interrai-mat	LTCF	Residential LTC
Iceland	State of mind and behavioral patterns	Prevalence of untreated depressive symptoms	Depression	Residents with depressive symptoms in the latest assessment who have not received any antidepressants	All residents in the latest assessment	https://island.is/interrai-mat	LTCF	Residential LTC
Iceland	Medicine use	Prevalence of use of 9 or more different drugs	Polypharmacy	Residents with 9 or more different drugs registered in the latest assessment	All residents in the latest assessment	https://island.is/interrai-mat	LTCF	Residential LTC
Iceland	Cognitive symptoms	Incidence of mental status decline	Cognitive abilities	Residents with recent cognitive impairment in the latest assessment	Residents who did not have cognitive impairment in the previous assessment	https://island.is/interrai-mat	LTCF	Residential LTC
Iceland	Control of urine and stool	Frequency of urine or stool leakage	Bladder continence	Residents who do not have full control over their urine and stools in the latest assessment	All residents (except those who are unconscious, have an indwelling catheter or a stoma) in the latest assessment	https://island.is/interrai-mat	LTCF	Residential LTC
Iceland	Control of urine and stool	Frequency of urinary or stool leakage without regular toilet trips	Bowel continece	No regular toilet trips recorded in the latest assessment	Residents who sometimes or often do not have full control of their urine or bowel movements in the latest assessment	https://island.is/interrai-mat	LTCF	Residential LTC
Iceland	Control of urine and stool	Prevalence of indwelling catheters	Catheteters	Indwelling urinary catheter in the latest assessment	All residents in the latest assessment	https://island.is/interrai-mat	LTCF	Residential LTC
Iceland	Control of urine and stool	Prevalence of bowel obstruction	Bowel obstruction	Residents with faecal obstruction in the latest assessment	All residents in the latest assessment	https://island.is/interrai-mat	LTCF	Residential LTC
Iceland	Control of urine and stool	Prevalence of urinary tract infections	UTI	Residents with urinary tract infection in the latest assessment	All residents in the latest assessment	https://island.is/interrai-mat	LTCF	Residential LTC
Iceland	Nutritional status	Prevalence of weight loss	Unplanned weight loss	Residents who have lost more than 5% of their weight in the last 30 days or 10% or more in the last 6 months in the latest assessment	All residents in the latest assessment	https://island.is/interrai-mat	LTCF	Residential LTC
Iceland	Nutritional status	Prevalence of tube feeding	Feeding tube	Residents with a feeding tube in the latest assessment	All residents in the latest assessment	https://island.is/interrai-mat	LTCF	Residential LTC
Iceland	Nutritional status	Prevalence of dehydration	Dehydration	Residents with dehydration in the latest assessment	All residents in the latest assessment	https://island.is/interrai-mat	LTCF	Residential LTC
Iceland	Physical skills	Prevalence of bedridden population	Bedridden population	Residents who are bedridden in the latest assessment	All residents in the latest assessment	https://island.is/interrai-mat	LTCF	Residential LTC
Iceland	Physical skills	Incidence of impairment in activities of daily living (ADL lost late)	ADL function	Residents who, in the latest assessment, have less self-sufficiency ADL compared to previous assessments (impairment increases by one point in two or more components ADL lost late or impairment increases by two points in one or more components of ADL lost late)	All residents in both new and older assessments (excluding residents who cannot deteriorate as they are already incapacitated or were unconscious in the previous assessment)	https://island.is/interrai-mat	LTCF	Residential LTC
Iceland	Use of psychiatric drugs	Prevalence of the use of strong psychoactive drugs in other cases than recommended	Psychotropic medications	Residents who have received strong psychotropic drugs in the latest assessment	All residents in the latest assessment except those with severe mental illness or related problems	https://island.is/interrai-mat	LTCF	Residential LTC
Iceland	Use of psychiatric drugs	Prevalence of use of sedatives and hypnotics	Psychotropic medications	Residents who have received sedatives or hypnotics in the latest assessment	All residents in the latest assessment except those with severe mental illness or related problems	https://island.is/interrai-mat	LTCF	Residential LTC
Iceland	Quality of life	Prevalence of daily body restraints	Restraints	Residents who were daily body restrained in the latest assessment	All residents in the latest assessment	https://island.is/interrai-mat	LTCF	Residential LTC
Iceland	Quality of life	Prevalence of low or no activity	User Activity	Little or no population activity in the latest assessment	All residents in the latest assessment (except those who are unconscious)	https://island.is/interrai-mat	LTCF	Residential LTC
Iceland	Skin condition	Prevalence of pressure ulcers, grades 1-4	Pressure ulcer	Residents with pressure ulcers (grades 1-4) in the latest assessment	All residents in the latest assessment	https://island.is/interrai-mat	LTCF	Residential LTC
Norway	Municipal health and care services	Single occupancy rooms with bathroom	Room quality	share of places in LTC that are in single occupancy rooms with their own bathrooms/toilets	NA	https://www.helsedirektoratet.no/statistikk/kvalitetsindikatorer/eksport-av-data-fra-de-nasjonale-kvalitetsindikatorene-nki	nursing home	Residential LTC
Norway	Municipal health and care services	Monitoring nutritional status	Resident assessed	share of residents in LTC institutions who have had their nutritional status examined in the last 12 months	NA	https://www.helsedirektoratet.no/statistikk/kvalitetsindikatorer/eksport-av-data-fra-de-nasjonale-kvalitetsindikatorene-nki	nursing home	Residential LTC
Norway	Municipal health and care services	LTC residents who had their medicine use examined in the last 12 moths	Medication review	percentage of residents who have had their medicine use evaluated in the last 12 months	NA	https://www.helsedirektoratet.no/statistikk/kvalitetsindikatorer/eksport-av-data-fra-de-nasjonale-kvalitetsindikatorene-nki	nursing home	Residential LTC
Norway	Municipal health and care services	LTC residents examined by a medical doctor in the last 12 months	Resident assessed	percentage of residents examined or treated by a doctor	NA	https://www.helsedirektoratet.no/statistikk/kvalitetsindikatorer/eksport-av-data-fra-de-nasjonale-kvalitetsindikatorene-nki	nursing home	Residential LTC
Norway	Municipal health and care services	Doctor's hours spent on LTC residents	Hours of care provided	the number of medical doctor's hours spent on LTC residents per week, per resident	NA	https://www.helsedirektoratet.no/statistikk/kvalitetsindikatorer/eksport-av-data-fra-de-nasjonale-kvalitetsindikatorene-nki	nursing home	Residential LTC
Norway	Municipal health and care services	LTC residents examined by a dental professional in the last 12 months	Resident assessed	percentage of residents who had such examinations	NA	https://www.helsedirektoratet.no/statistikk/kvalitetsindikatorer/eksport-av-data-fra-de-nasjonale-kvalitetsindikatorene-nki	nursing home	Residential LTC
Norway	Medicines	Use of antibiotics among LTC residents	Antibiotic use	percentage of LTC residents who are treated by at least one type of antibiotic at two specific times a year, showing antibiotic use at those specific times	NA	https://www.helsedirektoratet.no/statistikk/kvalitetsindikatorer/eksport-av-data-fra-de-nasjonale-kvalitetsindikatorene-nki	nursing home	Residential LTC
Norway	Infections	Prevalence of health care-related infections among LTC residents	HCAI	percentage of residents who have one or more of the four most common infection types at two specific times a year. The measurement is done on one day in May and one day in November, showing rates of urine tract infections, lower respiratory tract infections, infections after surgeries and skin/wound infections	NA	https://www.helsedirektoratet.no/statistikk/kvalitetsindikatorer/eksport-av-data-fra-de-nasjonale-kvalitetsindikatorene-nki	nursing home	Residential LTC
Norway	Municipal health and care services	Follow-up of the risk of malnutrition in home residents	Resident assessed	proportion of recipients of home health services aged 67 and over who have been assessed for the risk of malnutrition during the past 12 months.	NA	https://www.helsedirektoratet.no/statistikk/kvalitetsindikatorer/eksport-av-data-fra-de-nasjonale-kvalitetsindikatorene-nki	Home health services	Home care
Norway	Municipal health and care services	Day activity offer for people with dementia	Day acitivities	the proportion of people living at home with dementia who have day activity facilities.	NA	https://www.helsedirektoratet.no/statistikk/kvalitetsindikatorer/eksport-av-data-fra-de-nasjonale-kvalitetsindikatorene-nki	Municipal health cand care services	LTC recipients/multiple settings
Norway	Municipal health and care services	Location technology for people living at home with dementia	Location Technology	the proportion of service recipients living at home with a registered diagnosis of dementia who have localization technology from the municipality.	NA	https://www.helsedirektoratet.no/statistikk/kvalitetsindikatorer/eksport-av-data-fra-de-nasjonale-kvalitetsindikatorene-nki	Municipal health cand care services	LTC recipients/multiple settings
Norway	Municipal health and care services	Waiting time for healthcare services at home	Waiting time	the time from the decision on health care in the home being made until the service is received.	NA	https://www.helsedirektoratet.no/statistikk/kvalitetsindikatorer/eksport-av-data-fra-de-nasjonale-kvalitetsindikatorene-nki	Home health services	Home care
Norway	Municipal health and care services	Waiting time at a nursing home place	Waiting time	the proportion of people who have received a place in a nursing home within 15 days of a municipal decision being made	NA	https://www.helsedirektoratet.no/statistikk/kvalitetsindikatorer/eksport-av-data-fra-de-nasjonale-kvalitetsindikatorene-nki	nursing home	Residential LTC
Denmark	Performance indicators	The quality of the help	Quality of help	NA	NA	https://www.dst.dk/en/Statistik/dokumentation/documentationofstatistics/social-benefits-for-senior-citizens	LTCF and Home care	LTC recipients/multiple settings
Denmark	Performance indicators	The stability of the help	Stability of help	NA	NA	https://www.dst.dk/en/Statistik/dokumentation/documentationofstatistics/social-benefits-for-senior-citizens	LTCF and Home care	LTC recipients/multiple settings
Denmark	Performance indicators	Number of helpers	Staff continuity	NA	NA	https://www.dst.dk/en/Statistik/dokumentation/documentationofstatistics/social-benefits-for-senior-citizens	LTCF and Home care	LTC recipients/multiple settings
Denmark	Performance indicators	Knowledge of free choice	Knowledge of available services	NA	NA	https://www.dst.dk/en/Statistik/dokumentation/documentationofstatistics/social-benefits-for-senior-citizens	LTCF and Home care	LTC recipients/multiple settings
Denmark	Performance indicators	Knowledge of flexible home care	Knowledge of available services	NA	NA	https://www.dst.dk/en/Statistik/dokumentation/documentationofstatistics/social-benefits-for-senior-citizens	Home care	Home care
Denmark	Performance indicators	The average number of hospital days (for people > 67-year-olds)	Hospitalization days	NA	NA	https://www.dst.dk/en/Statistik/dokumentation/documentationofstatistics/social-benefits-for-senior-citizens	LTCF and Home care	LTC recipients/multiple settings
Denmark	Performance indicators	The number of readmissions (for people > 67-year-olds)	Readmissions	NA	NA	https://www.dst.dk/en/Statistik/dokumentation/documentationofstatistics/social-benefits-for-senior-citizens	LTCF and Home care	LTC recipients/multiple settings
Denmark	Background indicators	Number of hours of referred and provided home care to citizens covered of free choice (own home)	Home care hr provided	NA	NA	https://www.dst.dk/en/Statistik/dokumentation/documentationofstatistics/social-benefits-for-senior-citizens	Home care	Home care
Denmark	Background indicators	Number of referred hours of home care for citizens in nursing homes/nursing homes	Home care hr provided	NA	NA	https://www.dst.dk/en/Statistik/dokumentation/documentationofstatistics/social-benefits-for-senior-citizens	LTCF	Residential LTC
Denmark	Background indicators	Number of recipients of practical help/personal care who are subject to free choice	Free choice of service	NA	NA	https://www.dst.dk/en/Statistik/dokumentation/documentationofstatistics/social-benefits-for-senior-citizens	LTCF and Home care	LTC recipients/multiple settings
Denmark	Background indicators	Number of nursing home places	Beds available	NA	NA	https://www.dst.dk/en/Statistik/dokumentation/documentationofstatistics/social-benefits-for-senior-citizens	LTCF	Residential LTC
Denmark	Background indicators	Number of elderly people who receive rehabilitation/training	Rehabilitation	NA	NA	https://www.dst.dk/en/Statistik/dokumentation/documentationofstatistics/social-benefits-for-senior-citizens	LTCF and Home care	LTC recipients/multiple settings
Denmark	Background indicators	Number of completed preventative home visits	Prevention Home visits	NA	NA	https://www.dst.dk/en/Statistik/dokumentation/documentationofstatistics/social-benefits-for-senior-citizens	Home care	Home care
Denmark	Background indicators	Proportion of home care recipients and proportion of first-time referred home care recipients who use a private contractor	Home care private contractor	NA	NA	https://www.dst.dk/en/Statistik/dokumentation/documentationofstatistics/social-benefits-for-senior-citizens	Home care	Home care
Denmark	Background indicators	Number of home care recipients who change supplier	Home care change supplier	NA	NA	https://www.dst.dk/en/Statistik/dokumentation/documentationofstatistics/social-benefits-for-senior-citizens	Home care	Home care
Denmark	Background indicators	Number of elderly people who use free housing for nursing home	Users of LTC services	NA	NA	https://www.dst.dk/en/Statistik/dokumentation/documentationofstatistics/social-benefits-for-senior-citizens	LTCF	Residential LTC
Denmark	Background indicators	The average waiting time for nursing homes	Waiting time	NA	NA	https://www.dst.dk/en/Statistik/dokumentation/documentationofstatistics/social-benefits-for-senior-citizens	LTCF	Residential LTC
Germany	Quality area 1: Maintaining and promoting independence	Preserved mobility for residents who have no or only have minor cognitive impairments.	Mobility	Percentage of residents in this risk group who mobility improves over a period of six months or not deteriorated.	Residents who have no or minor cognitive impairments are included in the calculation	https://www.gs-qsa-pflege.de/wp-content/uploads/2022/01/MuG-stationa%CC%88r-Anlage-2_Indikatoren.pdf	LTCF	Residential LTC
Germany	Quality area 1: Maintaining and promoting independence	Preserved mobility for residents with at least significant cognitive impairment.	Mobility	Percentage of residents in this risk group who improves mobility within a period of six months or has not deteriorated.	Residents who have at least significant cognitive impairments are included in the calculation	https://www.gs-qsa-pflege.de/wp-content/uploads/2022/01/MuG-stationa%CC%88r-Anlage-2_Indikatoren.pdf	LTCF	Residential LTC
Germany	Quality area 1: Maintaining and promoting independence	Preserved independence in everyday activities (e.g. personal hygiene) in residents who have little or no cognitive impairments.	ADL function	Percentage of residents in this risk group who independence in everyday activities within a period of time improved or not worsened by six months.	Residents who have no or minor cognitive impairments are included in the calculation	https://www.gs-qsa-pflege.de/wp-content/uploads/2022/01/MuG-stationa%CC%88r-Anlage-2_Indikatoren.pdf	LTCF	Residential LTC
Germany	Quality area 1: Maintaining and promoting independence	Preserved independence in everyday activities (e.g. personal hygiene) in residents who have at least significant cognitive impairment.	ADL function	Percentage of residents in this risk group who independence in everyday activities within a period of time improved or not worsened by six months.	Residents who have at least significant cognitive impairments are included in the calculation	https://www.gs-qsa-pflege.de/wp-content/uploads/2022/01/MuG-stationa%CC%88r-Anlage-2_Indikatoren.pdf	LTCF	Residential LTC
Germany	Quality area 1: Maintaining and promoting independence	Preserved independence in shaping everyday life and social contacts.	Independence	Percentage of residents whose independence in this area has not deteriorated or improved within a period of six months.	NA	https://www.gs-qsa-pflege.de/wp-content/uploads/2022/01/MuG-stationa%CC%88r-Anlage-2_Indikatoren.pdf	LTCF	Residential LTC
Germany	Quality area 2: Protection against health damage and stress	Development of bedsores in residents who have little or no loss of mobility when lying down.	Pressure ulcer	Percentage of residents who have developed a category/stage 2 to 4 decubitus ulcer in the facility within the last six months.	Residents who are independent or mostly independent when changing position in bed are included in the calculation	https://www.gs-qsa-pflege.de/wp-content/uploads/2022/01/MuG-stationa%CC%88r-Anlage-2_Indikatoren.pdf	LTCF	Residential LTC
Germany	Quality area 2: Protection against health damage and stress	Development of bedsores in residents who have severe mobility impairments when lying down.	Pressure ulcer	Percentage of residents who have developed a category/stage 2 to 4 decubitus ulcer in the facility within the last six months.	Residents who are predominantly dependent when changing position in bed are included in the calculation	https://www.gs-qsa-pflege.de/wp-content/uploads/2022/01/MuG-stationa%CC%88r-Anlage-2_Indikatoren.pdf	LTCF	Residential LTC
Germany	Quality area 2: Protection against health damage and stress	Falls with serious consequences in residents who have little or no cognitive impairment.	Falls	Percentage of residents who had a fall with serious physical consequences in the facility in the past six months.	Residents who have no or minor cognitive impairments are included in the calculation	https://www.gs-qsa-pflege.de/wp-content/uploads/2022/01/MuG-stationa%CC%88r-Anlage-2_Indikatoren.pdf	LTCF	Residential LTC
Germany	Quality area 2: Protection against health damage and stress	Falls with serious consequences in residents with at least significant cognitive impairment.	Falls	Percentage of residents who had a fall with serious physical consequences in the facility in the past six months.	Residents who have at least significant cognitive impairments are included in the calculation	https://www.gs-qsa-pflege.de/wp-content/uploads/2022/01/MuG-stationa%CC%88r-Anlage-2_Indikatoren.pdf	LTCF	Residential LTC
Germany	Quality area 2: Protection against health damage and stress	Accidental weight loss in residents who have little or no cognitive impairment.	Unplanned weight loss	Percentage of residents with an unintended Weight loss of more than 10% of their body weight in the past six months.	Residents who have no or minor cognitive impairments are included in the calculation	https://www.gs-qsa-pflege.de/wp-content/uploads/2022/01/MuG-stationa%CC%88r-Anlage-2_Indikatoren.pdf	LTCF	Residential LTC
Germany	Quality area 2: Protection against health damage and stress	Accidental weight loss in residents at least significant cognitive impairment.	Unplanned weight loss	Percentage of residents with an unintended Weight loss of more than 10% of their body weight in the past six months.	Residents who have at least significant cognitive impairments are included in the calculation	https://www.gs-qsa-pflege.de/wp-content/uploads/2022/01/MuG-stationa%CC%88r-Anlage-2_Indikatoren.pdf	LTCF	Residential LTC
Germany	Quality area 3: Support for specific needs	Integration discussion for residents after moving in.	Discussion with residents	Percentage of residents who moved in in the last six months for whom an integration interview was carried out, evaluated and documented no earlier than seven days and no later than eight weeks after moving in.	NA	https://www.gs-qsa-pflege.de/wp-content/uploads/2022/01/MuG-stationa%CC%88r-Anlage-2_Indikatoren.pdf	LTCF	Residential LTC
Germany	Quality area 3: Support for specific needs	Use of belts in cognitively impaired residents	Restraints	Proportion of residents with cognitive impairments, for those in a period of four weeks before the survey date belt fixations were applied.	Residents who have at least significant cognitive impairments are included in the calculation	https://www.gs-qsa-pflege.de/wp-content/uploads/2022/01/MuG-stationa%CC%88r-Anlage-2_Indikatoren.pdf	LTCF	Residential LTC
Germany	Quality area 3: Support for specific needs	Use of bed rails in cognitively impaired residents and residents.	Restraints	Percentage of residents with cognitive impairments who had used continuous bed sides in a period of four weeks prior to the survey day.	Residents who have at least significant cognitive impairments are included in the calculation	https://www.gs-qsa-pflege.de/wp-content/uploads/2022/01/MuG-stationa%CC%88r-Anlage-2_Indikatoren.pdf	LTCF	Residential LTC
Germany	Quality area 3: Support for specific needs	Timeliness of the pain assessment	Resident assessed	Percentage of residents with existing Pain symptoms for which a pain assessment is available, which is not is older than 3 months, and for which at least information on pain intensity and available for pain localization.	NA	https://www.gs-qsa-pflege.de/wp-content/uploads/2022/01/MuG-stationa%CC%88r-Anlage-2_Indikatoren.pdf	LTCF	Residential LTC
Belgium	Accessibility of long-term care services	Long-term care in nusring homes (% of pop. aged 65+)	Users of LTC services			https://www.belgiqueenbonnesante.be/fr/hspa/domaines-de-soins-specifiques/soins-aux-personnes-agees	LTCF	Residential LTC
Belgium	Accessibility of long-term care services	Home nursing care (% pop aged 65+)	Home care recipients			https://www.belgiqueenbonnesante.be/fr/hspa/domaines-de-soins-specifiques/soins-aux-personnes-agees	Home care	Home care
Belgium	Accessibility of long-term care services	Informal carers (% of pop aged 50+)	% of population with informal carers			https://www.belgiqueenbonnesante.be/fr/hspa/domaines-de-soins-specifiques/soins-aux-personnes-agees	Informal care	LTC recipients/multiple settings
Belgium	Accessibility of long-term care services	Number of LT care beds in institutions (per 1 000 pop 65+)	Beds available			https://www.belgiqueenbonnesante.be/fr/hspa/domaines-de-soins-specifiques/soins-aux-personnes-agees	LTCF	Residential LTC
Belgium	Accessibility of long-term care services	People with low dependency and living in institutions (% of residents)	Low dependency in LTCF			https://www.belgiqueenbonnesante.be/fr/hspa/domaines-de-soins-specifiques/soins-aux-personnes-agees	LTCF	Residential LTC
Belgium	Accessibility of acute care	Number of practising geriatricians (per 10 000 population)	HRH indicators			https://www.belgiqueenbonnesante.be/fr/hspa/domaines-de-soins-specifiques/soins-aux-personnes-agees	General population	General population
Belgium	Safety in residential care	Fall incident during last month in residential facility (% of residents)	Falls			https://www.belgiqueenbonnesante.be/fr/hspa/domaines-de-soins-specifiques/soins-aux-personnes-agees	LTCF	Residential LTC
Belgium	Safety in residential care	Prevalence of pressure ulcer (grade II-IV) in residential facility (% of residents)	Pressure ulcer			https://www.belgiqueenbonnesante.be/fr/hspa/domaines-de-soins-specifiques/soins-aux-personnes-agees	LTCF	Residential LTC
Belgium	Safety in residential care	Prevalence of MRSA carriage in nursing homes (% of residents)	HCAI			https://www.belgiqueenbonnesante.be/fr/hspa/domaines-de-soins-specifiques/soins-aux-personnes-agees	LTCF	Residential LTC
Belgium	Appropriateness of care	Prescription of anticholinergic drugs >80 DDD (% of pop 65+)	Psychotropic medications			https://www.belgiqueenbonnesante.be/fr/hspa/domaines-de-soins-specifiques/soins-aux-personnes-agees	General population	General population
Belgium	Appropriateness of care	Prescription of antipsychotics in residential facility (% of residents 75+)	Antipsychotic drug use			https://www.belgiqueenbonnesante.be/fr/hspa/domaines-de-soins-specifiques/soins-aux-personnes-agees	LTCF	Residential LTC
Belgium	Appropriateness of care	Prescription of antipsychotics outside residential facility (% of pop 75+)	Antipsychotic drug use			https://www.belgiqueenbonnesante.be/fr/hspa/domaines-de-soins-specifiques/soins-aux-personnes-agees	General population	General population
Belgium	prevention indicators	rate of people aged 65+ years who have been vaccinated against influenza	Flu Vaccine			https://www.belgiqueenbonnesante.be/fr/hspa/domaines-de-soins-specifiques/soins-aux-personnes-agees	General population	General population
Belgium	safety of care indicators,	multiple medication in elderly people	Polypharmacy			https://www.belgiqueenbonnesante.be/fr/hspa/domaines-de-soins-specifiques/soins-aux-personnes-agees	General population	General population
Belgium	continuity of care indicators	the number of elderly people who contact their general practitioner within 7 days of being discharged from hospital	GP 7 days after discharge			https://www.belgiqueenbonnesante.be/fr/hspa/domaines-de-soins-specifiques/soins-aux-personnes-agees	General population	General population
Spain		ratio of effective benefit recipients over persons entitled to receive it.	Recipient of support			http://envejecimiento.csic.es/documentos/documentos/enred-situacion-sad.pdf	LTCF and Home care	LTC recipients/multiple settings
Spain		'Coverage' is defined as the number of service users in relation to the population over 65 years of age and is subdivided into categories, including residential care (C.4) and home care services (SAD) (C. 5a) among others	Users of LTC services			http://envejecimiento.csic.es/documentos/documentos/enred-situacion-sad.pdf	LTCF	Residential LTC
Spain		“intensity”. This is defined as the average monthly hours of the Home Help Service (homework + care) for people over 65 years of age.	Hours of care provided			http://envejecimiento.csic.es/documentos/documentos/enred-situacion-sad.pdf	Home care	Home care
France		the composition of the technical platform	Equipment availability	this indicator aims to specify the equipment available to the nursing home from a limited multiple-choice list, including balneotherapy, sensory stimulation room, rooms equipped with physiotherapy or psychomotricity, rooms for educational workshops, pharmacy indoor use		https://www.legifrance.gouv.fr/jorf/id/JORFTEXT000046738394	LTCF	Residential LTC
France		the profile of the rooms	Room quality	this indicator indicates the number of single, double and superior rooms with two beds available to the establishment on 31 December of the previous year		https://www.legifrance.gouv.fr/jorf/id/JORFTEXT000046738395	LTCF	Residential LTC
France		the number of places authorized for social assistance for accommodation (ASH)	Beds available	the number of places authorized for social assistance for accommodation (ASH) available to the establishment on 31 December of the previous year		https://www.legifrance.gouv.fr/jorf/id/JORFTEXT000046738396	LTCF	Residential LTC
France		the presence of a night nurse and a coordinating doctor	HRH indicators	This indicator mentions on two distinct lines, on the one hand, the presence of a nurse at night, possibly in the form of a shared on-call duty between establishments, and on the other hand, the effective presence of a coordinating doctor in the establishment up to the minimum number of employees provided for in article D. 312-156 of the social action and family code .		https://www.legifrance.gouv.fr/jorf/id/JORFTEXT000046738397	LTCF	Residential LTC
France		the partnership with one or more support mechanisms for the coordination of health pathways	Coordination agreements	This involves listing the “agreements made by the establishment with one or more support systems for the coordination of health pathways, which support health, social and medico-social professionals facing complex situations. “ , specifies the decree		https://www.legifrance.gouv.fr/jorf/id/JORFTEXT000046738398	LTCF	Residential LTC
Italy	District assistance	D33Z - Number of non self-sufficient elderly people in residential / semi-residential care in relation to the resident population, by type of treatment (intensity of care).	Users of LTC services	Number of assisted residents aged >75 years present in residential facilities, broken down by type of treatment (R1, R2, R3,) per 1,000 inhabitants		https://www.trovanorme.salute.gov.it/norme/dettaglioAtto?id=69576&completo=true	LTCF	Residential LTC
Italy	District assistance	D22Z - Rate of patients treated in integrated home care by intensity of care (CIA 1, CIA 2, CIA 3)	Home care recipients	Rate of patients treated in integrated home care by intensity of care (CIA 1, CIA 2, CIA 3)		https://www.trovanorme.salute.gov.it/norme/dettaglioAtto?id=69576&completo=true	Home care	Home care
Italy	District assistance	D20Z - Rate of adult patients followed at home with basic Coefficient of Intensity of Care (CIA) in relation to the resident population	Home care recipients	Rate of adult patients followed up at home with basic Coefficient of Care Intensity (CIA) in relation to the resident population		https://www.trovanorme.salute.gov.it/norme/dettaglioAtto?id=69576&completo=true	Home care	Home care
Slovenia		Pressure ulcers	Pressure ulcer			https://www.gov.si/assets/ministrstva/MZ/DOKUMENTI/Dolgotrajna/Kakovost-zdravstvene-obravnave-v-socialnovarstvenih-zavodih-prirocnik-december-2021-v2.pdf	LTCF	Residential LTC
Slovenia		Injuries of users	Injury (other than pressure injury)			https://www.gov.si/assets/ministrstva/MZ/DOKUMENTI/Dolgotrajna/Kakovost-zdravstvene-obravnave-v-socialnovarstvenih-zavodih-prirocnik-december-2021-v2.pdf	LTCF	Residential LTC
Slovenia		Falls of users	Falls			https://www.gov.si/assets/ministrstva/MZ/DOKUMENTI/Dolgotrajna/Kakovost-zdravstvene-obravnave-v-socialnovarstvenih-zavodih-prirocnik-december-2021-v2.pdf	LTCF	Residential LTC
Slovenia		Safety complications with the use of medicinal products	Adverse events			https://www.gov.si/assets/ministrstva/MZ/DOKUMENTI/Dolgotrajna/Kakovost-zdravstvene-obravnave-v-socialnovarstvenih-zavodih-prirocnik-december-2021-v2.pdf	LTCF	Residential LTC
Slovenia		Colonization or infection with resistant bacteria of users	HCAI			https://www.gov.si/assets/ministrstva/MZ/DOKUMENTI/Dolgotrajna/Kakovost-zdravstvene-obravnave-v-socialnovarstvenih-zavodih-prirocnik-december-2021-v2.pdf	LTCF	Residential LTC
Portugal		prevalence rate of falls	Falls	The prevalence of users with falls considers the number of users assisted in the period under analysis, with falls recorded in the falls module of the RNCCI computer application		https://transparencia.sns.gov.pt/explore/dataset/prevalencia-de-quedas-e-incidencias-de-ulceras-de-pressao/information/?disjunctive.regiao&sort=tempo	RNCCI	LTC recipients/multiple settings
Portugal		Incidence of Pressure Ulcers	Pressure ulcer	Incidence of pressure ulcers in the period, as % of users		https://transparencia.sns.gov.pt/explore/dataset/prevalencia-de-quedas-e-incidencias-de-ulceras-de-pressao/information/?disjunctive.regiao&sort=tempo	RNCCI	LTC recipients/multiple settings
Chile		Percentage of Older Adults who have received legal and/or legal advice from the Senior Defender, with respect to the total requests for judicialized cases that require a response from SENAMA (Chilean National Service for Older Persons) per year t	Complaints	Number of Older Adults who have received legal and/or legal advice from the Senior Defender	Total number of requests for judicialized cases received	http://www.dipres.gob.cl/597/articles-261166_doc_pdf.pdf	All settings	LTC recipients/multiple settings
Chile		Percentage of occupied places in long-stay establishments, in relation to the total number of places awarded by the Subsidy Fund for Long-stay Establishments program	Occupancy	No. of occupied places in long-stay establishments	Total places allocated	http://www.dipres.gob.cl/597/articles-261166_doc_pdf.pdf	LTCF	Residential LTC
Chile		Percentage of beneficiaries admitted to an ELEAM (Long-Term Establishments for Older Adults), in relation to the total number of applicants	Waiting time	Number of Older Adults admitted to ELEAM	Total number of applicants	http://www.dipres.gob.cl/597/articles-261166_doc_pdf.pdf	LTCF	Residential LTC
Chile		Percentage of municipalities with Day Centers operating, with respect to the total municipalities in the country	Day centres in the territory	Number of municipalities with Day Centers operating with financing from SENAMA	total number of municipalities in the country	http://www.dipres.gob.cl/597/articles-261166_doc_pdf.pdf	Day care	Day care
New Zealand		Indwelling catheters	Catheteters		InterRAI indicator	https://www.interrai.co.nz/assets/Documents/Data-and-Reporting/Quality-Indicators/f100f5f94d/NZ-interRAI-Quality-Indicators-Report-Q1-2018-19.pdf	LTCF	Residential LTC
New Zealand		Urinary tract infection	UTI		InterRAI indicator	https://www.interrai.co.nz/assets/Documents/Data-and-Reporting/Quality-Indicators/f100f5f94d/NZ-interRAI-Quality-Indicators-Report-Q1-2018-19.pdf	LTCF	Residential LTC
New Zealand		Fallen in the last 30 days	Falls		InterRAI indicator	https://www.interrai.co.nz/assets/Documents/Data-and-Reporting/Quality-Indicators/f100f5f94d/NZ-interRAI-Quality-Indicators-Report-Q1-2018-19.pdf	LTCF	Residential LTC
New Zealand		Feeding tube	Feeding tube		InterRAI indicator	https://www.interrai.co.nz/assets/Documents/Data-and-Reporting/Quality-Indicators/f100f5f94d/NZ-interRAI-Quality-Indicators-Report-Q1-2018-19.pdf	LTCF	Residential LTC
New Zealand		Pain	Pain		InterRAI indicator	https://www.interrai.co.nz/assets/Documents/Data-and-Reporting/Quality-Indicators/f100f5f94d/NZ-interRAI-Quality-Indicators-Report-Q1-2018-19.pdf	LTCF	Residential LTC
New Zealand		Pressure ulcer stage 2 to 4	Pressure ulcer		InterRAI indicator	https://www.interrai.co.nz/assets/Documents/Data-and-Reporting/Quality-Indicators/f100f5f94d/NZ-interRAI-Quality-Indicators-Report-Q1-2018-19.pdf	LTCF	Residential LTC
New Zealand		Physical restraints	Restraints		InterRAI indicator	https://www.interrai.co.nz/assets/Documents/Data-and-Reporting/Quality-Indicators/f100f5f94d/NZ-interRAI-Quality-Indicators-Report-Q1-2018-19.pdf	LTCF	Residential LTC
New Zealand		Unexplained weight loss	Unplanned weight loss		InterRAI indicator	https://www.interrai.co.nz/assets/Documents/Data-and-Reporting/Quality-Indicators/f100f5f94d/NZ-interRAI-Quality-Indicators-Report-Q1-2018-19.pdf	LTCF	Residential LTC
New Zealand		Unexpected loss of function	Loss of function		InterRAI indicator	https://www.interrai.co.nz/assets/Documents/Data-and-Reporting/Quality-Indicators/f100f5f94d/NZ-interRAI-Quality-Indicators-Report-Q1-2018-19.pdf	LTCF	Residential LTC
New Zealand		Declined status on mid-loss ADL functioning	ADL function		InterRAI indicator	https://www.interrai.co.nz/assets/Documents/Data-and-Reporting/Quality-Indicators/f100f5f94d/NZ-interRAI-Quality-Indicators-Report-Q1-2018-19.pdf	LTCF	Residential LTC
New Zealand		Declined status on early-loss ADL functioning	ADL function		InterRAI indicator	https://www.interrai.co.nz/assets/Documents/Data-and-Reporting/Quality-Indicators/f100f5f94d/NZ-interRAI-Quality-Indicators-Report-Q1-2018-19.pdf	LTCF	Residential LTC
New Zealand		Declined in ADLs	ADL function		InterRAI indicator	https://www.interrai.co.nz/assets/Documents/Data-and-Reporting/Quality-Indicators/f100f5f94d/NZ-interRAI-Quality-Indicators-Report-Q1-2018-19.pdf	LTCF	Residential LTC
New Zealand		Declining behavioural symptoms	Behavioural symptoms		InterRAI indicator	https://www.interrai.co.nz/assets/Documents/Data-and-Reporting/Quality-Indicators/f100f5f94d/NZ-interRAI-Quality-Indicators-Report-Q1-2018-19.pdf	LTCF	Residential LTC
New Zealand		Worsening bowel continence	Bowel continece		InterRAI indicator	https://www.interrai.co.nz/assets/Documents/Data-and-Reporting/Quality-Indicators/f100f5f94d/NZ-interRAI-Quality-Indicators-Report-Q1-2018-19.pdf	LTCF	Residential LTC
New Zealand		Worsening bladder continence	Bladder continence		InterRAI indicator	https://www.interrai.co.nz/assets/Documents/Data-and-Reporting/Quality-Indicators/f100f5f94d/NZ-interRAI-Quality-Indicators-Report-Q1-2018-19.pdf	LTCF	Residential LTC
New Zealand		Cognitive ability has worsened	Cognitive abilities		InterRAI indicator	https://www.interrai.co.nz/assets/Documents/Data-and-Reporting/Quality-Indicators/f100f5f94d/NZ-interRAI-Quality-Indicators-Report-Q1-2018-19.pdf	LTCF	Residential LTC
New Zealand		Ability to communicate has worsened	Communication abilities		InterRAI indicator	https://www.interrai.co.nz/assets/Documents/Data-and-Reporting/Quality-Indicators/f100f5f94d/NZ-interRAI-Quality-Indicators-Report-Q1-2018-19.pdf	LTCF	Residential LTC
New Zealand		Declined in their ability to locomote	Mobility		InterRAI indicator	https://www.interrai.co.nz/assets/Documents/Data-and-Reporting/Quality-Indicators/f100f5f94d/NZ-interRAI-Quality-Indicators-Report-Q1-2018-19.pdf	LTCF	Residential LTC
New Zealand		Declined in mood from symptoms of depression	Depression		InterRAI indicator	https://www.interrai.co.nz/assets/Documents/Data-and-Reporting/Quality-Indicators/f100f5f94d/NZ-interRAI-Quality-Indicators-Report-Q1-2018-19.pdf	LTCF	Residential LTC
New Zealand		Worsening pain	Pain		InterRAI indicator	https://www.interrai.co.nz/assets/Documents/Data-and-Reporting/Quality-Indicators/f100f5f94d/NZ-interRAI-Quality-Indicators-Report-Q1-2018-19.pdf	LTCF	Residential LTC
New Zealand		Worsening stage 2 to 4 pressure sores	Pressure ulcer		InterRAI indicator	https://www.interrai.co.nz/assets/Documents/Data-and-Reporting/Quality-Indicators/f100f5f94d/NZ-interRAI-Quality-Indicators-Report-Q1-2018-19.pdf	LTCF	Residential LTC
New Zealand		Newly recurring pressure ulcer stage 2 to 4	Pressure ulcer		InterRAI indicator	https://www.interrai.co.nz/assets/Documents/Data-and-Reporting/Quality-Indicators/f100f5f94d/NZ-interRAI-Quality-Indicators-Report-Q1-2018-19.pdf	LTCF	Residential LTC
New Zealand		Improve status on mid-loss ADL functioning	ADL function		InterRAI indicator	https://www.interrai.co.nz/assets/Documents/Data-and-Reporting/Quality-Indicators/f100f5f94d/NZ-interRAI-Quality-Indicators-Report-Q1-2018-19.pdf	LTCF	Residential LTC
New Zealand		Improve status on early-loss ADL functioning	ADL function		InterRAI indicator	https://www.interrai.co.nz/assets/Documents/Data-and-Reporting/Quality-Indicators/f100f5f94d/NZ-interRAI-Quality-Indicators-Report-Q1-2018-19.pdf	LTCF	Residential LTC
New Zealand		Improvement of function	Loss of function		InterRAI indicator	https://www.interrai.co.nz/assets/Documents/Data-and-Reporting/Quality-Indicators/f100f5f94d/NZ-interRAI-Quality-Indicators-Report-Q1-2018-19.pdf	LTCF	Residential LTC
New Zealand		Improving bowel continence	Bowel continece		InterRAI indicator	https://www.interrai.co.nz/assets/Documents/Data-and-Reporting/Quality-Indicators/f100f5f94d/NZ-interRAI-Quality-Indicators-Report-Q1-2018-19.pdf	LTCF	Residential LTC
New Zealand		Improving bladder continence	Bladder continence		InterRAI indicator	https://www.interrai.co.nz/assets/Documents/Data-and-Reporting/Quality-Indicators/f100f5f94d/NZ-interRAI-Quality-Indicators-Report-Q1-2018-19.pdf	LTCF	Residential LTC
New Zealand		Cognitive ability has improved	Cognitive abilities		InterRAI indicator	https://www.interrai.co.nz/assets/Documents/Data-and-Reporting/Quality-Indicators/f100f5f94d/NZ-interRAI-Quality-Indicators-Report-Q1-2018-19.pdf	LTCF	Residential LTC
New Zealand		Ability to communicate has improved	Communication abilities		InterRAI indicator	https://www.interrai.co.nz/assets/Documents/Data-and-Reporting/Quality-Indicators/f100f5f94d/NZ-interRAI-Quality-Indicators-Report-Q1-2018-19.pdf	LTCF	Residential LTC
New Zealand		Improved in their ability to locomote	Mobility		InterRAI indicator	https://www.interrai.co.nz/assets/Documents/Data-and-Reporting/Quality-Indicators/f100f5f94d/NZ-interRAI-Quality-Indicators-Report-Q1-2018-19.pdf	LTCF	Residential LTC
New Zealand		Improving in behavioural symptoms	Behavioural symptoms		InterRAI indicator	https://www.interrai.co.nz/assets/Documents/Data-and-Reporting/Quality-Indicators/f100f5f94d/NZ-interRAI-Quality-Indicators-Report-Q1-2018-19.pdf	LTCF	Residential LTC
England	Enhancing quality of life for people with care and support needs	Social care-related quality of life	QoL	This measure is an average quality of life score based on responses to the Adult Social Care Survey. It is a composite measure using responses to survey questions covering the eight domains identified in the ASCOT;	ASCOT toolkit	https://www.gov.uk/government/publications/adult-social-care-outcomes-framework-handbook-of-definitions	Adult Social Care users	LTC recipients/multiple settings
England	Enhancing quality of life for people with care and support needs	Adjusted Social care-related quality of life – impact of Adult Social Care services	QoL	This measure is based on the quality of life scores arising from responses to the Adult Social Care Survey. It is a composite measure using responses to survey uestions covering the eight domains identified in the ASCOT	ASCOT toolkit	https://www.gov.uk/government/publications/adult-social-care-outcomes-framework-handbook-of-definitions	Adult Social Care users	LTC recipients/multiple settings
England	Enhancing quality of life for people with care and support needs	Proportion of people who use services who have control over their daily life	Independence	The relevant question drawn from the Adult Social Care Survey is Question 3a: ‘Which of the following statements best describes how much control you have over your daily life?’	ASCOT toolkit	https://www.gov.uk/government/publications/adult-social-care-outcomes-framework-handbook-of-definitions	Adult Social Care users	LTC recipients/multiple settings
England	Enhancing quality of life for people with care and support needs	Proportion of people using social care who receive self-directed support, and those receiving direct payments	Support type	This is a two-part measure which reflects the proportion of people using services who receive self-directed support (1C part 1), and the proportion who receive a direct payment either through a personal budget or other means (1C part 2), for users and carers separately.	ASCOT toolkit	https://www.gov.uk/government/publications/adult-social-care-outcomes-framework-handbook-of-definitions	Adult Social Care users	LTC recipients/multiple settings
England	Enhancing quality of life for people with care and support needs	Carer-reported quality of life	Carer Assessed	This is a composite measure which combines individual responses to six questions measuring different outcomes related to overall quality of life.		https://www.gov.uk/government/publications/adult-social-care-outcomes-framework-handbook-of-definitions	Informal care	LTC recipients/multiple settings
England	Enhancing quality of life for people with care and support needs	Proportion of adults with a primary support reason of learning disability support in paid employment	Employed with disability	The measure shows the proportion of adults with a primary support reason of learning disability support who are “known to the council” (see definition below), who are recorded as being in paid employment.		https://www.gov.uk/government/publications/adult-social-care-outcomes-framework-handbook-of-definitions	General population	General population
England	Enhancing quality of life for people with care and support needs	Proportion of adults in contact with secondary mental health services in paid employment	Employed and mental health	The measure shows the percentage of adults receiving secondary mental health services in paid employment at the time of their most recent assessment, formal review or other multi-disciplinary care planning meeting.		https://www.gov.uk/government/publications/adult-social-care-outcomes-framework-handbook-of-definitions	General population	General population
England	Enhancing quality of life for people with care and support needs	Proportion of adults with a primary support reason of learning disability support who live in their own home or with their family	Independent and disability	The measure shows the proportion of all adults with a primary support reason of learning disability support who are “known to the council”, (see definition below) who are recorded as living in their own home or with their family.		https://www.gov.uk/government/publications/adult-social-care-outcomes-framework-handbook-of-definitions	General population	General population
England	Enhancing quality of life for people with care and support needs	Proportion of adults in contact with secondary mental health services living independently, with or without support	Independent and mental health	The measure shows the percentage of adults receiving secondary mental health services living independently at the time of their most recent assessment, formal review or other multi-disciplinary care planning meeting.		https://www.gov.uk/government/publications/adult-social-care-outcomes-framework-handbook-of-definitions	General population	General population
England	Enhancing quality of life for people with care and support needs	Proportion of people who use services and carers, who reported that they had as much social contact as they would like.	Enough time (PREMS)	The relevant question drawn from the Adult Social Care Survey is question 8a – “Thinking about how much contact you’ve had with people you like, which of the following statements best describes your social situation?”		https://www.gov.uk/government/publications/adult-social-care-outcomes-framework-handbook-of-definitions	Adult Social Care users	LTC recipients/multiple settings
England	Delaying and reducing the need for care and support	Long-term support needs met by admission to residential and nursing care homes, per 100,000 population	LTC needs met	This is a two part-measure reflecting the number of younger adults (part 1) and older people (part 2) whose long-term support needs are best met by admission to residential and nursing care homes relative to the population size of each group. The measure compares council records with ONS		https://www.gov.uk/government/publications/adult-social-care-outcomes-framework-handbook-of-definitions	LTCF	Residential LTC
England	Delaying and reducing the need for care and support	Proportion of older people (65 and over) who were still at home 91 days after discharge from hospital into reablement/rehabilitation services	Readmissions	This is a two-part measure which reflects both the effectiveness of reablement services (part 1), and the coverage of the service (part 2).		https://www.gov.uk/government/publications/adult-social-care-outcomes-framework-handbook-of-definitions	General population	General population
England	Delaying and reducing the need for care and support	Outcome of short-term services: sequel to service	Sequel to service	Percentage of those that received a short term service during the year where the sequel was either no ongoing support or support of a lower level		https://www.gov.uk/government/publications/adult-social-care-outcomes-framework-handbook-of-definitions	Adult Social Care users	LTC recipients/multiple settings
England	Delaying and reducing the need for care and support	Delayed transfers of care from hospital, and those which are attributable to adult social care per 100,000 population	Hospital extended stay	This is a three-part measure that reflects both the overall number of delayed transfers of care (part 1) and, as a subset, the number of these delays which are attributable, to social care services (part 2) and jointly attributable to health and social care services (part 3).		https://www.gov.uk/government/publications/adult-social-care-outcomes-framework-handbook-of-definitions	Adult Social Care users	LTC recipients/multiple settings
England	Ensuring that people have a positive experience of care and support	Overall satisfaction of people who use services with their care and support	Overall Satisfaction (PREMS)	The relevant question drawn from the Adult Social Care Survey is Question: “Overall, how satisfied or dissatisfied are you with the care and support services you receive?”,		https://www.gov.uk/government/publications/adult-social-care-outcomes-framework-handbook-of-definitions	Adult Social Care users	LTC recipients/multiple settings
England	Ensuring that people have a positive experience of care and support	Overall satisfaction of carers with social services	PREMS informal carer	The relevant question drawn from the Carers Survey is question 4: “Overall, how satisfied or dissatisfied are you with the support or services you and the person you care for have received from Social Services in the last 12 months?”		https://www.gov.uk/government/publications/adult-social-care-outcomes-framework-handbook-of-definitions	Informal care	LTC recipients/multiple settings
England	Ensuring that people have a positive experience of care and support	The proportion of carers who report that they have been included or consulted in discussion about the person they care for	PREMS informal carer	The relevant question drawn from the Carers Survey is Q18: “In the last 12 months, do you feel you have been involved or consulted as much as you wanted to be, in discussions about the support or services provided to the person you care for?”,		https://www.gov.uk/government/publications/adult-social-care-outcomes-framework-handbook-of-definitions	Informal care	LTC recipients/multiple settings
England	Ensuring that people have a positive experience of care and support	The proportion of people who use services and carers who find it easy to find information about support	Knowledge of available services	The question from the Adult Social Care Survey is Question 12: “In the past year, have you generally found it easy or difficult to find information and advice about support, services or benefits?”. The relevant question drawn from the Carers Survey is Question 16: “In the last 12 months, have you found it easy or difficult to find information and advice about support, services or benefits? Please…		https://www.gov.uk/government/publications/adult-social-care-outcomes-framework-handbook-of-definitions	Adult Social Care users	LTC recipients/multiple settings
England	Safeguarding adults whose circumstances make them vulnerable and protecting from avoidable harm	Proportion of people who use services who feel safe	Feel safe (PREMS)	The relevant question drawn from the Adult Social Care Survey is Question 7a: “Which of the following statements best describes how safe you feel?”		https://www.gov.uk/government/publications/adult-social-care-outcomes-framework-handbook-of-definitions	Adult Social Care users	LTC recipients/multiple settings
England	Safeguarding adults whose circumstances make them vulnerable and protecting from avoidable harm	Proportion of people who use services who say that those services have made them feel safe and secure	Feel safe (PREMS)	The relevant question drawn from the Adult Social Care Survey is Question 7b: “Do care and support services help you in feeling safe?”		https://www.gov.uk/government/publications/adult-social-care-outcomes-framework-handbook-of-definitions	Adult Social Care users	LTC recipients/multiple settings
USA		Application of Percent of Residents Experiencing One or More Falls with Major Injury (Long Stay)	Falls			https://www.cms.gov/medicare/quality-initiatives-patient-assessment-instruments/nursinghomequalityinits/skilled-nursing-facility-quality-reporting-program/snf-quality-reporting-program-measures-and-technical-information	Skilled nursing facility	Residential LTC
USA		Application of Percent of Long Term Care Hospital (LTCH) Patients with an Admission and Discharge Functional Assessment and a Care Plan that Addresses Function	Resident assessed			https://www.cms.gov/medicare/quality-initiatives-patient-assessment-instruments/nursinghomequalityinits/skilled-nursing-facility-quality-reporting-program/snf-quality-reporting-program-measures-and-technical-information	Skilled nursing facility	Residential LTC
USA		Drug Regimen Review Conducted with Follow-Up for Identified Issues	Medication review			https://www.cms.gov/medicare/quality-initiatives-patient-assessment-instruments/nursinghomequalityinits/skilled-nursing-facility-quality-reporting-program/snf-quality-reporting-program-measures-and-technical-information	Skilled nursing facility	Residential LTC
USA		Changes in Skin Integrity Post-Acute Care: Pressure Ulcer/Injury	Pressure ulcer			https://www.cms.gov/medicare/quality-initiatives-patient-assessment-instruments/nursinghomequalityinits/skilled-nursing-facility-quality-reporting-program/snf-quality-reporting-program-measures-and-technical-information	Skilled nursing facility	Residential LTC
USA		Application of IRF Functional Outcome Measure: Change in Self-Care Score for Medical Rehabilitation Patients	Self-care score			https://www.cms.gov/medicare/quality-initiatives-patient-assessment-instruments/nursinghomequalityinits/skilled-nursing-facility-quality-reporting-program/snf-quality-reporting-program-measures-and-technical-information	Skilled nursing facility	Residential LTC
USA		Application of IRF Functional Outcome Measure: Change in Mobility Score for Medical Rehabilitation Patients	Mobility			https://www.cms.gov/medicare/quality-initiatives-patient-assessment-instruments/nursinghomequalityinits/skilled-nursing-facility-quality-reporting-program/snf-quality-reporting-program-measures-and-technical-information	Skilled nursing facility	Residential LTC
USA		Application of IRF Functional Outcome Measure: Discharge Self-Care Score for Medical Rehabilitation Patients	Self-care score			https://www.cms.gov/medicare/quality-initiatives-patient-assessment-instruments/nursinghomequalityinits/skilled-nursing-facility-quality-reporting-program/snf-quality-reporting-program-measures-and-technical-information	Skilled nursing facility	Residential LTC
USA		Application of IRF Functional Outcome Measure: Discharge Mobility Score for Medical Rehabilitation Patients	Mobility			https://www.cms.gov/medicare/quality-initiatives-patient-assessment-instruments/nursinghomequalityinits/skilled-nursing-facility-quality-reporting-program/snf-quality-reporting-program-measures-and-technical-information	Skilled nursing facility	Residential LTC
USA		Transfer of Health Information to the Provider Post-Acute Care	Information transfer			https://www.cms.gov/medicare/quality-initiatives-patient-assessment-instruments/nursinghomequalityinits/skilled-nursing-facility-quality-reporting-program/snf-quality-reporting-program-measures-and-technical-information	Skilled nursing facility	Residential LTC
USA		Transfer of Health Information to the Patient Post-Acute Care	Information transfer			https://www.cms.gov/medicare/quality-initiatives-patient-assessment-instruments/nursinghomequalityinits/skilled-nursing-facility-quality-reporting-program/snf-quality-reporting-program-measures-and-technical-information	Skilled nursing facility	Residential LTC
USA		COVID-19 Vaccination Coverage among Healthcare Personnel (HCP)	Covid19 vaccination			https://www.cms.gov/medicare/quality-initiatives-patient-assessment-instruments/nursinghomequalityinits/skilled-nursing-facility-quality-reporting-program/snf-quality-reporting-program-measures-and-technical-information	Skilled nursing facility	Residential LTC
USA		Influenza Vaccination Coverage among Healthcare Personnel (HCP)	Flu vaccination personnel			https://www.cms.gov/medicare/quality-initiatives-patient-assessment-instruments/nursinghomequalityinits/skilled-nursing-facility-quality-reporting-program/snf-quality-reporting-program-measures-and-technical-information	Skilled nursing facility	Residential LTC
USA		Medicare Spending Per Beneficiary – Post-Acute Care (PAC)	Financial indicators			https://www.cms.gov/medicare/quality-initiatives-patient-assessment-instruments/nursinghomequalityinits/skilled-nursing-facility-quality-reporting-program/snf-quality-reporting-program-measures-and-technical-information	Skilled nursing facility	Residential LTC
USA		Discharge to Community - PAC	Return to community			https://www.cms.gov/medicare/quality-initiatives-patient-assessment-instruments/nursinghomequalityinits/skilled-nursing-facility-quality-reporting-program/snf-quality-reporting-program-measures-and-technical-information	Skilled nursing facility	Residential LTC
USA		Potentially Preventable 30-Day Post-Discharge Readmission Measure	Readmissions			https://www.cms.gov/medicare/quality-initiatives-patient-assessment-instruments/nursinghomequalityinits/skilled-nursing-facility-quality-reporting-program/snf-quality-reporting-program-measures-and-technical-information	Skilled nursing facility	Residential LTC
USA		SNF Healthcare-Associated Infections (HAI) Requiring Hospitalization	HCAI			https://www.cms.gov/medicare/quality-initiatives-patient-assessment-instruments/nursinghomequalityinits/skilled-nursing-facility-quality-reporting-program/snf-quality-reporting-program-measures-and-technical-information	Skilled nursing facility	Residential LTC
USA		Timely initiation of care	Timely intiation of care	Number of home health quality episodes in which the start or resumption of care date was on the physician-specified start or resumption of care date (if provided), otherwise was within 2 days of the referral date or inpatient discharge date whichever is later.	Number of home health episodes of care ending with discharge, death, or transfer to inpatient facility during the reporting period, other than those covered by generic or measure-specific exclusions.	https://data.cms.gov/provider-data/topics/home-health-services/process-care-outcome-care-quality-measures#oasis	Home care	Home care
USA		Influenza immunization received for current flu season	Flu Vaccine	Number of home health episodes of care during which the patient a) received vaccination from the HHA or b) had received vaccination from HHA during earlier episode of care, or c) was determined to have received vaccination from another provider	Number of home health episodes of care ending with a discharge or transfer to inpatient facility during the reporting period, other than those covered by generic or measure-specific exclusions.	https://data.cms.gov/provider-data/topics/home-health-services/process-care-outcome-care-quality-measures#oasis	Home care	Home care
USA		Drug education on all medications provided to patient/caregiver	Medication education	Number of home health episodes of care during which patient/caregiver was instructed on how to monitor the effectiveness of drug therapy, how to recognize potential adverse effects, and how and when to report problems.	Number of home health episodes of care ending with a discharge or transfer to inpatient facility during the reporting period, other than those covered by generic or measure-specific exclusions.	https://data.cms.gov/provider-data/topics/home-health-services/process-care-outcome-care-quality-measures#oasis	Home care	Home care
USA		Drug regimen review	Medication review	The agency conducted a drug regimen review at the start of care or resumption of care or the patient isn’t taking any medications, and If potential clinically significant medication issues were identified at any time during the quality episode, then the home health agency contacted a physician (or physician-designee) and completed prescribed/recommended actions by midnight of the next calendar da…	Number of quality episodes ending with a discharge or, transfer to an inpatient facility, or death at home during the reporting period.	https://data.cms.gov/provider-data/topics/home-health-services/process-care-outcome-care-quality-measures#oasis	Home care	Home care
USA		Application of Percent of Long-Term Care Hospital Patients with an Admission and Discharge Functional Assessment	Resident assessed	The number of patients with complete functional assessment data for each self-care and mobility activity and at least one self-care or mobility goal.	The denominator is the number of patients discharged during the targeted 12 month (i.e. 4 quarters) time period.	https://data.cms.gov/provider-data/topics/home-health-services/process-care-outcome-care-quality-measures#oasis	Home care	Home care
USA		Improvement in ambulation	Mobility	Number of home health episodes of care where the value recorded on the discharge assessment indicates less impairment in ambulation/locomotion at discharge than at start or resumption of care.	Number of home health episodes of care ending with a discharge during the reporting period, other than those covered by generic or measure-specific exclusions.		Home care	Home care
USA		Improvement in bed transfer	Bed transfer	Number of home health episodes of care where the value recorded on the discharge assessment indicates less impairment in bed transferring at discharge than at start or resumption of care.	Number of home health episodes of care ending with a discharge during the reporting period, other than those covered by generic or measure-specific exclusions.		Home care	Home care
USA		Improvement in bathing	Bathing	Number of home health episodes of care where the value recorded on the discharge assessment indicates less impairment in bathing at discharge than at start or resumption of care.	Number of home health episodes of care ending with a discharge during the reporting period, other than those covered by generic or measure-specific exclusions.		Home care	Home care
USA		Improvement in the management of oral medications	Improvement in medication management	Number of home health episodes of care where the value recorded on the discharge assessment indicates less impairment in taking oral medications at discharge than at start or resumption of care.	Number of home health episodes of care ending with a discharge during the reporting period, other than those covered by generic or measure-specific exclusions.		Home care	Home care
USA		Improvement in dyspnea	Improvement dyspnoa	Number of home health episodes of care where the discharge assessment indicates less dyspnea at discharge than at start or resumption of care.	Number of home health episodes of care ending with a discharge during the reporting period, other than those covered by generic or measure-specific exclusions.		Home care	Home care
USA		Percent of residents or patients with pressure ulcers that are new or worsened	Pressure ulcer	The number of quality episodes for which the assessment completed at the end of care (discharge) indicates one or more new or worsened Stage 2-4 pressure ulcers compared to the most recent start or resumption of care assessment.	Number of home health quality episodes ending with a discharge during the reporting period, other than those covered by generic or measure-specific exclusions.		Home care	Home care
USA		Acute care hospitalizations during the first 60 days of home health	Readmissions	Number of home health stays for patients who have a Medicare fee-for-service claim for an unplanned admission to an acute care hospital in the 60 days following the start of the home health stay.	Number of home health stays that begin during the 12-month observation period.		Home care	Home care
USA		Emergency department use without hospitalization (claims-based)	ER visits	Number of home health episodes of care where Medicare claims indicates the patient required emergency medical treatment from a hospital emergency department during the first 60 days of home health care, but that the patient wasn't admitted to the hospital as an inpatient.	Number of home health episodes of care beginning during the reporting period, other than those covered by generic or measure-specific exclusions.		Home care	Home care
USA		Discharge to community	Return to community	Number of home health stays for patients who have a Medicare fee-for-service claim with patient discharge status codes 01 and 81, don’t have an unplanned admission to an acute care hospital or LTCH in the 31-day post- discharge observation window, and who remain alive during the post-discharge observation window.	Number of home health stays that begin during the 2-year observation period.		Home care	Home care
USA		Potentially Preventable 30-Day Post-Discharge Readmission measure	Readmissions	Number of home health stays for patients who have a Medicare claim for unplanned, potentially preventable readmissions in the 30-day window beginning 2 days after home health discharge.	Number of home health stays that begin during the 3-year observation period for patients who had an acute inpatient hospital discharge within the 30 days prior to the start of the home health stay and were discharged to the community from home health.		Home care	Home care
USA		Medicare Spending Per Beneficiary (MSPB)	Spending	The numerator is called the MSPB-PAC amount. This is the average observed over expected (as predicted through risk adjustment) Medicare spending for a home health agency’s MSPB-PAC Home Health episodes, multiplied by the national average MSPB-PAC HH spending.	The denominator is the episode- weighted national median MSPB- PAC amount across all home health agencies.		Home care	Home care
USA		Application of Percent of Residents Experiencing One or More Falls with Major Injury	Falls	Home health quality episodes in which the patient experienced one or more falls since SOC/ROC that resulted in major injury during the episode of care.	All home health quality episodes, except for those meeting the exclusion criteria.		Home care	Home care
USA	Complications (Healthcare-acquired conditions)	Percentage of patients with pressure ulcers/pressure injuries that are new or worsened	Pressure ulcer			https://data.cms.gov/provider-data/topics/long-term-care-hospitals/measures	LTC Hospitals	Residential LTC
USA	Complications (Healthcare-acquired conditions)	Percentage of LTCH patients who experience one or more falls with major injury during their LTCH stay	Falls			https://data.cms.gov/provider-data/topics/long-term-care-hospitals/measures	LTC Hospitals	Residential LTC
USA	Results of care	Change in ability to move around for patients admitted on a ventilator	Mobility			https://data.cms.gov/provider-data/topics/long-term-care-hospitals/measures	LTC Hospitals	Residential LTC
USA	Results of care	Percentage of patients that were successfully weaned from the ventilator during their LTCH stay	Weaned from ventilator			https://data.cms.gov/provider-data/topics/long-term-care-hospitals/measures	LTC Hospitals	Residential LTC
USA	Effective care	Percentage of patients whose activities of daily living and thinking skills were assessed and related goals were included in their treatment plan	Resident assessed			https://data.cms.gov/provider-data/topics/long-term-care-hospitals/measures	LTC Hospitals	Residential LTC
USA	Effective care	Percentage of LTCH patients whose functional abilities were assessed and functional goals were included in their treatment plan	Resident assessed			https://data.cms.gov/provider-data/topics/long-term-care-hospitals/measures	LTC Hospitals	Residential LTC
USA	Effective care	Percentage of patients on ventilators assessed for readiness to begin breathing trials without a ventilator within the first 2 days of their LTCH stay and Percentage of patients on ventilators who appropriately received breathing trials within the first 2 days of their LTCH stay.	Breathing trials if on ventilator			https://data.cms.gov/provider-data/topics/long-term-care-hospitals/measures	LTC Hospitals	Residential LTC
USA	Medication reconciliation	Percentage of patients whose medications were reviewed and who received follow-up care when medication issues were identified	Medication review			https://data.cms.gov/provider-data/topics/long-term-care-hospitals/measures	LTC Hospitals	Residential LTC
USA	Infections (Healthcare-associated infections)	Catheter-associated urinary tract infections (CAUTI)	HCAI			https://data.cms.gov/provider-data/topics/long-term-care-hospitals/measures	LTC Hospitals	Residential LTC
USA	Infections (Healthcare-associated infections)	Central line-associated bloodstream infections (CLABSI)	Central line infection			https://data.cms.gov/provider-data/topics/long-term-care-hospitals/measures	LTC Hospitals	Residential LTC
USA	Infections (Healthcare-associated infections)	Clostridium difficile infection (CDI)	HCAI			https://data.cms.gov/provider-data/topics/long-term-care-hospitals/measures	LTC Hospitals	Residential LTC
USA	Prevention	Percentage of LTCH healthcare personnel who completed COVID-19 primary vaccination series	Covid19 vaccination			https://data.cms.gov/provider-data/topics/long-term-care-hospitals/measures	LTC Hospitals	Residential LTC
USA	Prevention	Influenza vaccination coverage among healthcare personnel	Flu vaccination personnel			https://data.cms.gov/provider-data/topics/long-term-care-hospitals/measures	LTC Hospitals	Residential LTC
USA	Readmissions	Rate of potentially preventable hospital readmissions 30 days after discharge from an LTCH	Readmissions			https://data.cms.gov/provider-data/topics/long-term-care-hospitals/measures	LTC Hospitals	Residential LTC
USA	Successful return to home or community	Rate of successful return to home or community from an LTCH	Return to community			https://data.cms.gov/provider-data/topics/long-term-care-hospitals/measures	LTC Hospitals	Residential LTC
USA	Payment & value of care	Medicare Spending Per Beneficiary (MSPB) for patients in LTCHs	Spending			https://data.cms.gov/provider-data/topics/long-term-care-hospitals/measures	LTC Hospitals	Residential LTC
Swizterland		The percentage of residents with a weight loss of 5% and more in the last 30 days or 10% and more in the last 180 days	Unplanned weight loss			https://www.bag.admin.ch/bag/fr/home/zahlen-und-statistiken/zahlen-fakten-zu-pflegeheimen/medizinische-qualitaetsindikatoren.html	LTCF	Residential LTC
Swizterland		The percentage of residents for whom the measure “daily fixation of the trunk (in a sitting or lying position) or a seat that does not allow them to stand up independently during the last 7 days” has been implemented	Restraints			https://www.bag.admin.ch/bag/fr/home/zahlen-und-statistiken/zahlen-fakten-zu-pflegeheimen/medizinische-qualitaetsindikatoren.html	LTCF	Residential LTC
Swizterland		The percentage of residents for whom the measure "daily use of bed rails or other devices on all open sides of the bed intended to prevent residents from leaving their bed independently during the last 7 days" has been implemented	Restraints			https://www.bag.admin.ch/bag/fr/home/zahlen-und-statistiken/zahlen-fakten-zu-pflegeheimen/medizinische-qualitaetsindikatoren.html	LTCF	Residential LTC
Swizterland		The percentage of residents who took 9 or more active ingredients in the last 7 days	Polypharmacy			https://www.bag.admin.ch/bag/fr/home/zahlen-und-statistiken/zahlen-fakten-zu-pflegeheimen/medizinische-qualitaetsindikatoren.html	LTCF	Residential LTC
Swizterland		The number of residents who reported during the last 7 days and on a daily basis (D140 = 2) moderate to very severe pain (D141 = 2 to 4) or, on a non-daily basis (D140 = 1), very severe pain strong (D141 = 4)	Pain			https://www.bag.admin.ch/bag/fr/home/zahlen-und-statistiken/zahlen-fakten-zu-pflegeheimen/medizinische-qualitaetsindikatoren.html	LTCF	Residential LTC
Swizterland		The number of residents who have shown during the last 7 days and on a daily basis (D147 = 2) moderate to very severe pain (D148 = 2 to 4) or, on a non-daily basis (D147 = 1), very severe pain (D148 = 4)	Pain			https://www.bag.admin.ch/bag/fr/home/zahlen-und-statistiken/zahlen-fakten-zu-pflegeheimen/medizinische-qualitaetsindikatoren.html	LTCF	Residential LTC
Scotland		How well do we support people's wellbeing?	Wellbeing by standard			Snowball from DU Moulin et al 2010, https://www.careinspectorate.com/index.php/publications-statistics/182-statistics-and-data/statistics/quarterly-statistical-reports	Care home services for older people, Care at home	LTC recipients/multiple settings
Scotland		How good is our setting?	LTC Setting by standard			Snowball from DU Moulin et al 2010, https://www.careinspectorate.com/index.php/publications-statistics/182-statistics-and-data/statistics/quarterly-statistical-reports	Care home services for older people, Care at home	LTC recipients/multiple settings
Scotland		How good is our staff team?	Staff by standard			Snowball from DU Moulin et al 2010, https://www.careinspectorate.com/index.php/publications-statistics/182-statistics-and-data/statistics/quarterly-statistical-reports	Care home services for older people, Care at home	LTC recipients/multiple settings
Scotland		How good is our leadership?	Leadership by standard			Snowball from DU Moulin et al 2010, https://www.careinspectorate.com/index.php/publications-statistics/182-statistics-and-data/statistics/quarterly-statistical-reports	Care home services for older people, Care at home	LTC recipients/multiple settings
Scotland		How well is out care and support planned?	Planning by standard			Snowball from DU Moulin et al 2010, https://www.careinspectorate.com/index.php/publications-statistics/182-statistics-and-data/statistics/quarterly-statistical-reports	Care home services for older people, Care at home	LTC recipients/multiple settings
Ontario	Timely	Percentage of home care patients aged 19 and older with complex needs who received their personal support visit within five days of service authorization	Waiting time	This indicator measures the percentage of complex home care patients aged 19 and older who waited five days or less for personal support services. The wait time is described as the number of days between the service authorization date and the date of receipt of Local Health Integration Network (LHIN) in-home personal support.	NA	https://indicatorlibrary.hqontario.ca/IndicatorByCategory/a7f05ff2-616c-e511-82f5-d067e54b1f15/a4f05ff2-616c-e511-82f5-d067e54b1f15/EN	Home care	Home care
Ontario	Timely	Wait Times for Home Care Services	Waiting time	Median wait time for a client between application for home care services or hospital discharge and first service	NA	https://indicatorlibrary.hqontario.ca/IndicatorByCategory/a7f05ff2-616c-e511-82f5-d067e54b1f15/a4f05ff2-616c-e511-82f5-d067e54b1f15/EN	Home care	Home care
Ontario	Patient-centred	Home Care Client Satisfaction	Overall Satisfaction (PREMS)	This is the percentage of publicly funded home care clients, of all ages, who rated their home care coordination and service provider(s) as excellent, very good, good, fair or poor.	NA	https://indicatorlibrary.hqontario.ca/IndicatorByCategory/a7f05ff2-616c-e511-82f5-d067e54b1f15/a4f05ff2-616c-e511-82f5-d067e54b1f15/EN	Home care	Home care
Ontario	Patient-centred	Home Care Client-Provider Communication	Communication with home care (PREMS)	This is the percentage of publicly funded home care clients, of all ages, who said their home care providers always, usually, sometimes or never explained things in an easy-to-understand way.	NA	https://indicatorlibrary.hqontario.ca/IndicatorByCategory/a7f05ff2-616c-e511-82f5-d067e54b1f15/a4f05ff2-616c-e511-82f5-d067e54b1f15/EN	Home care	Home care
Ontario	Patient-centred	Client Involvement in their Home Care Plan	Patient involvement in coordination	This is the percentage of publicly funded home care clients, of all ages, who strongly agreed, somewhat agreed, neither agreed nor disagreed, somewhat disagreed, or strongly disagreed that they felt involved in developing their home care plan.	NA	https://indicatorlibrary.hqontario.ca/IndicatorByCategory/a7f05ff2-616c-e511-82f5-d067e54b1f15/a4f05ff2-616c-e511-82f5-d067e54b1f15/EN	Home care	Home care
Ontario	Patient-centred	Caregiver Distress	Carer QoL	The percentage of long-stay home care patients whose unpaid caregivers experienced distress in a 1-year period (a risk-adjusted percentage).	NA	https://indicatorlibrary.hqontario.ca/IndicatorByCategory/a7f05ff2-616c-e511-82f5-d067e54b1f15/a4f05ff2-616c-e511-82f5-d067e54b1f15/EN	Home care	Home care
Ontario	Effective	Home Care Clients with Pain	pain	This indicator measures the percentage of long-stay home care clients who complained or showed evidence of daily pain, among clients who received home care services for more than 60 days.	NA	https://indicatorlibrary.hqontario.ca/IndicatorByCategory/a7f05ff2-616c-e511-82f5-d067e54b1f15/a4f05ff2-616c-e511-82f5-d067e54b1f15/EN	Home care	Home care
Ontario	Effective	Home Care Clients' Decreased Ability to Perform Daily Activities	ADL function	This is the percentage of clients, of all ages, receiving publicly funded home care services for at least 60 days, whose ability to perform daily activities (such as eating and bathing) decreased over the last six months.	NA	https://indicatorlibrary.hqontario.ca/IndicatorByCategory/a7f05ff2-616c-e511-82f5-d067e54b1f15/a4f05ff2-616c-e511-82f5-d067e54b1f15/EN	Home care	Home care
Ontario	Patient-centred	Home Care Case Management	LTC needs met	This is the percentage of publicly funded home care clients, of all ages, who strongly agreed, somewhat agreed, neither agreed nor disagreed, somewhat disagreed, or strongly disagreed that their case manager helped them get the services they needed, such as mental health services and day programs.	NA	Snowball from Doran, https://indicatorlibrary.hqontario.ca/IndicatorByCategory/a7f05ff2-616c-e511-82f5-d067e54b1f15/a4f05ff2-616c-e511-82f5-d067e54b1f15/EN	Home care	Home care
Tuscany	Organizational variables	Non-self-sufficient assisted persons with Individual Assistance Plan	Care plan available			Snowball from Barsanti et al (2021), indicator description from Barsanti et al 2019	LTCF	Residential LTC
Tuscany	Organizational variables	Assisted with Individual Assistance Plan drawn up within 30 days	Care plan available			Snowball from Barsanti et al (2021), indicator description from Barsanti et al 2020	LTCF	Residential LTC
Tuscany	Organizational variables	Non self-sufficient assisted persons with Individual Assistance Plan acknowledged by a family member	Care plan known to family			Snowball from Barsanti et al (2021), indicator description from Barsanti et al 2021	LTCF	Residential LTC
Tuscany	Organizational variables	Non-self-sufficient patients with Individual Assistance Plan shared with the GP	Care plan known to GP			Snowball from Barsanti et al (2021), indicator description from Barsanti et al 2022	LTCF	Residential LTC
Tuscany	Organizational variables	Non-self-sufficient assisted persons with Individual Assistance Plan re-evaluated within 180 days	Resident assessed			Snowball from Barsanti et al (2021), indicator description from Barsanti et al 2023	LTCF	Residential LTC
Tuscany	Organizational variables	Recreational activities carried out by facility staff with the qualification of entertainer and/or educator	Day activities			Snowball from Barsanti et al (2021), indicator description from Barsanti et al 2024	LTCF	Residential LTC
Tuscany	Organizational variables	Recreational activities carried out by volunteers	Day activities			Snowball from Barsanti et al (2021), indicator description from Barsanti et al 2025	LTCF	Residential LTC
Tuscany	Organizational variables	Days with recreational activities carried out by volunteers	Day activities			Snowball from Barsanti et al (2021), indicator description from Barsanti et al 2026	LTCF	Residential LTC
Tuscany	Organizational variables	Days with recreational activities carried out by facility staff with the qualifications of entertainer and/or educator	Day activities			Snowball from Barsanti et al (2021), indicator description from Barsanti et al 2027	LTCF	Residential LTC
Tuscany	Organizational variables	Non-ordinary recreational activities	Day activities			Snowball from Barsanti et al (2021), indicator description from Barsanti et al 2028	LTCF	Residential LTC
Tuscany	Organizational variables	Days with non-ordinary recreational activities	Day activities			Snowball from Barsanti et al (2021), indicator description from Barsanti et al 2029	LTCF	Residential LTC
Tuscany	Organizational variables	Assisted with personalized recreational activities	Day activities			Snowball from Barsanti et al (2021), indicator description from Barsanti et al 2030	LTCF	Residential LTC
Tuscany	Organizational variables	Committee meetings for residents and relatives	Collective patient involvement			Snowball from Barsanti et al (2021), indicator description from Barsanti et al 2031	LTCF	Residential LTC
Tuscany	Organizational variables	Participation in entertainment activities	Collective patient involvement			Snowball from Barsanti et al (2021), indicator description from Barsanti et al 2032	LTCF	Residential LTC
Tuscany	Organizational variables	Opening hours	Opening hours			Snowball from Barsanti et al (2021), indicator description from Barsanti et al 2033	LTCF	Residential LTC
Tuscany	Organizational variables	Operator training on end of life care	HRH indicators			Snowball from Barsanti et al (2021), indicator description from Barsanti et al 2034	LTCF	Residential LTC
Tuscany	Organizational variables	End of life protocol	EOLC protocol			Snowball from Barsanti et al (2021), indicator description from Barsanti et al 2035	LTCF	Residential LTC
Tuscany	Organizational variables	Advance Care plan	patient wishes			Snowball from Barsanti et al (2021), indicator description from Barsanti et al 2036	LTCF	Residential LTC
Tuscany	Organizational variables	Non-self-sufficient assisted persons with updated MMSE (mini mental state examination)	Resident assessed			Snowball from Barsanti et al (2021), indicator description from Barsanti et al 2037	LTCF	Residential LTC
Tuscany	Organizational variables	Non-self-sufficient assisted people with updated Braden	Resident assessed			Snowball from Barsanti et al (2021), indicator description from Barsanti et al 2038	LTCF	Residential LTC
Tuscany	Organizational variables	Non self-sufficient assisted people with updated Tinetti	Resident assessed			Snowball from Barsanti et al (2021), indicator description from Barsanti et al 2039	LTCF	Residential LTC
Tuscany	Organizational variables	Non self-sufficient assisted people with updated Barthel Index (BIM).	Resident assessed			Snowball from Barsanti et al (2021), indicator description from Barsanti et al 2040	LTCF	Residential LTC
Tuscany	Organizational variables	Patients carrying out rehabilitation activities	Rehabilitation			Snowball from Barsanti et al (2021), indicator description from Barsanti et al 2041	LTCF	Residential LTC
Tuscany	Organizational variables	Patients carrying out group rehabilitation activities	Rehabilitation			Snowball from Barsanti et al (2021), indicator description from Barsanti et al 2042	LTCF	Residential LTC
Tuscany	Organizational variables	Patients carrying out individual rehabilitation activities	Rehabilitation			Snowball from Barsanti et al (2021), indicator description from Barsanti et al 2043	LTCF	Residential LTC
Tuscany	Clinical quality	Non self-sufficient patients with pressure ulcers developed in the nursing homes	Pressure ulcer			Snowball from Barsanti et al (2021), indicator description from Barsanti et al 2044	LTCF	Residential LTC
Tuscany	Clinical quality	Non-self-sufficient patients with pressure ulcers developed outside of the nursing home	Pressure ulcer			Snowball from Barsanti et al (2021), indicator description from Barsanti et al 2045	LTCF	Residential LTC
Tuscany	Clinical quality	Improvement of pressure ulcers	Pressure ulcer			Snowball from Barsanti et al (2021), indicator description from Barsanti et al 2046	LTCF	Residential LTC
Tuscany	Clinical quality	Falls leading to the emergency room, hospitalization or death of the patient	Falls			Snowball from Barsanti et al (2021), indicator description from Barsanti et al 2047	LTCF	Residential LTC
Tuscany	Clinical quality	Falls in Nursing homes	Falls			Snowball from Barsanti et al (2021), indicator description from Barsanti et al 2048	LTCF	Residential LTC
Tuscany	Clinical quality	Residents with fall risk assessment	Resident assessed			Snowball from Barsanti et al (2021), indicator description from Barsanti et al 2049	LTCF	Residential LTC
Tuscany	Clinical quality	Fall prevention plans	Care plan			Snowball from Barsanti et al (2021), indicator description from Barsanti et al 2050	LTCF	Residential LTC
Tuscany	Clinical quality	Residents at risk of falling during the year	Falls			Snowball from Barsanti et al (2021), indicator description from Barsanti et al 2051	LTCF	Residential LTC
Tuscany	Clinical quality	Non-self-sufficient residents subjected to physical restraint	Restraints			Snowball from Barsanti et al (2021), indicator description from Barsanti et al 2052	LTCF	Residential LTC
Tuscany	Clinical quality	Non-self-sufficient residents subjected to means of physical restraint other than bed rails	Restraints			Snowball from Barsanti et al (2021), indicator description from Barsanti et al 2053	LTCF	Residential LTC
Tuscany	Clinical quality	Non-self-sufficient residents who use means and supports to maintain correct posture	correct posture			Snowball from Barsanti et al (2021), indicator description from Barsanti et al 2054	LTCF	Residential LTC
Tuscany	Clinical quality	Non-self-sufficient residents who use means and supports prescribed by the doctor to maintain correct posture	correct posture			Snowball from Barsanti et al (2021), indicator description from Barsanti et al 2055	LTCF	Residential LTC
Tuscany	Clinical quality	Non-self-sufficient residents with urinary incontinence	urinary continence			Snowball from Barsanti et al (2021), indicator description from Barsanti et al 2056	LTCF	Residential LTC
Tuscany	Clinical quality	Non-self-sufficient residents with urinary tract infections	UTI			Snowball from Barsanti et al (2021), indicator description from Barsanti et al 2057	LTCF	Residential LTC
Tuscany	Clinical quality	Non-self-sufficient residents with bladder catheter	Catheteters			Snowball from Barsanti et al (2021), indicator description from Barsanti et al 2058	LTCF	Residential LTC
Tuscany	Clinical quality	Non-self-sufficient residents with bladder catheter for more than 30 consecutive days	Catheteters			Snowball from Barsanti et al (2021), indicator description from Barsanti et al 2059	LTCF	Residential LTC
Tuscany	Clinical quality	Training of operators on pain management	HRH indicators			Snowball from Barsanti et al (2021), indicator description from Barsanti et al 2060	LTCF	Residential LTC
Tuscany	Clinical quality	Non self-sufficient residents with pain assessment above threshold	pain			Snowball from Barsanti et al (2021), indicator description from Barsanti et al 2061	LTCF	Residential LTC
Tuscany	Clinical quality	Non-self-sufficient residents with pain assessment	pain			Snowball from Barsanti et al (2021), indicator description from Barsanti et al 2062	LTCF	Residential LTC
Tuscany	Clinical quality	Non-self-sufficient residents with PEG or nasogastric tube	Feeding tube			Snowball from Barsanti et al (2021), indicator description from Barsanti et al 2063	LTCF	Residential LTC
Tuscany	Clinical quality	Residents with dental prosthesis	dental prosthesis			Snowball from Barsanti et al (2021), indicator description from Barsanti et al 2064	LTCF	Residential LTC
Tuscany	Clinical quality	Residents with dysphagia	dysphagia			Snowball from Barsanti et al (2021), indicator description from Barsanti et al 2065	LTCF	Residential LTC
Tuscany	Clinical quality	Residents who have received the flu vaccine	Flu vaccine			Snowball from Barsanti et al (2021), indicator description from Barsanti et al 2066	LTCF	Residential LTC
Tuscany	Clinical quality	Workers who have received the flu vaccine	Flu vaccination personnel			Snowball from Barsanti et al (2021), indicator description from Barsanti et al 2067	LTCF	Residential LTC
Tuscany	Clinical quality	Incident reporting and near misses	Adverse events			Snowball from Barsanti et al (2021), indicator description from Barsanti et al 2068	LTCF	Residential LTC
Tuscany	Clinical quality	Adverse event communication protocol	Adverse events			Snowball from Barsanti et al (2021), indicator description from Barsanti et al 2069	LTCF	Residential LTC
Tuscany	Satisfaction and experience for residents and relatives	Overall quality (residents)	Satisfaction LTCF (PREMS)			Snowball from Barsanti et al (2021), indicator description from Barsanti et al 2070	LTCF	Residential LTC
Tuscany	Satisfaction and experience for residents and relatives	Cleaness	Cleaness (PREMS)			Snowball from Barsanti et al (2021), indicator description from Barsanti et al 2071	LTCF	Residential LTC
Tuscany	Satisfaction and experience for residents and relatives	Quality of food	Food quality (PREMS)			Snowball from Barsanti et al (2021), indicator description from Barsanti et al 2072	LTCF	Residential LTC
Tuscany	Satisfaction and experience for residents and relatives	Laundry	Laundry (PREMS)			Snowball from Barsanti et al (2021), indicator description from Barsanti et al 2073	LTCF	Residential LTC
Tuscany	Satisfaction and experience for residents and relatives	Knowledge of recreational activities	Knowledge of available services			Snowball from Barsanti et al (2021), indicator description from Barsanti et al 2074	LTCF	Residential LTC
Tuscany	Satisfaction and experience for residents and relatives	Participation to recreational activities	Day activities (PREMS)			Snowball from Barsanti et al (2021), indicator description from Barsanti et al 2075	LTCF	Residential LTC
Tuscany	Satisfaction and experience for residents and relatives	Autonomy in choice of clothes	Choice of clothes (PREMS)			Snowball from Barsanti et al (2021), indicator description from Barsanti et al 2076	LTCF	Residential LTC
Tuscany	Satisfaction and experience for residents and relatives	Autonomy religious activities	Freedom of worship (PREMS)			Snowball from Barsanti et al (2021), indicator description from Barsanti et al 2077	LTCF	Residential LTC
Tuscany	Satisfaction and experience for residents and relatives	Autonomy in contacting other persons	Freedom to contact anyone (PREMS)			Snowball from Barsanti et al (2021), indicator description from Barsanti et al 2078	LTCF	Residential LTC
Tuscany	Satisfaction and experience for residents and relatives	Satisfaction with health care	Satisfaction with treatment (PREMS)			Snowball from Barsanti et al (2021), indicator description from Barsanti et al 2079	LTCF	Residential LTC
Tuscany	Satisfaction and experience for residents and relatives	Workers availability to residents	Availability of personnel (PREMS)			Snowball from Barsanti et al (2021), indicator description from Barsanti et al 2080	LTCF	Residential LTC
Tuscany	Satisfaction and experience for residents and relatives	Kindness of workers	Kindness of workers (PREMS)			Snowball from Barsanti et al (2021), indicator description from Barsanti et al 2081	LTCF	Residential LTC
Tuscany	Satisfaction and experience for residents and relatives	Respect of dignity of residents	Respect of dignity (PREMS)			Snowball from Barsanti et al (2021), indicator description from Barsanti et al 2082	LTCF	Residential LTC
Tuscany	Satisfaction and experience for residents and relatives	Overall quality (relatives)	Satisfaction relatives (PREMS)			Snowball from Barsanti et al (2021), indicator description from Barsanti et al 2083	LTCF	Residential LTC
Tuscany	Satisfaction and experience for residents and relatives	Relatives' experiences of residents living conditions	Satisfaction relatives (PREMS)			Snowball from Barsanti et al (2021), indicator description from Barsanti et al 2084	LTCF	Residential LTC
Tuscany	Satisfaction and experience for residents and relatives	Involvement of relatives in decisions	Involvement of family (PREMS)			Snowball from Barsanti et al (2021), indicator description from Barsanti et al 2085	LTCF	Residential LTC
Tuscany	Satisfaction and experience for residents and relatives	Medical update of relatives	Involvement of family (PREMS)			Snowball from Barsanti et al (2021), indicator description from Barsanti et al 2086	LTCF	Residential LTC
Tuscany	Satisfaction and experience for residents and relatives	Satisfaction of relatives with relationship between patient and workers	Satisfaction relatives (PREMS)			Snowball from Barsanti et al (2021), indicator description from Barsanti et al 2087	LTCF	Residential LTC
Tuscany	Satisfaction and experience for residents and relatives	Satisfaction of relatives with relationship with workers	Satisfaction relatives (PREMS)			Snowball from Barsanti et al (2021), indicator description from Barsanti et al 2088	LTCF	Residential LTC
Tuscany	Organizational climate	Percentage of participation in the internal climate survey	Internal climate participation			Snowball from Barsanti et al (2021), indicator description from Barsanti et al 2089	LTCF	Residential LTC
Tuscany	Organizational climate	Job satisfaction	HRH indicators			Snowball from Barsanti et al (2021), indicator description from Barsanti et al 2090	LTCF	Residential LTC
Tuscany	Organizational climate	Workers experience of quality evaluation	HRH indicators			Snowball from Barsanti et al (2021), indicator description from Barsanti et al 2091	LTCF	Residential LTC
Tuscany	Organizational climate	Workers receive annual objectives	HRH indicators			Snowball from Barsanti et al (2021), indicator description from Barsanti et al 2092	LTCF	Residential LTC
Tuscany	Organizational climate	Workers receive feedback quality of work	HRH indicators			Snowball from Barsanti et al (2021), indicator description from Barsanti et al 2093	LTCF	Residential LTC
Tuscany	Organizational climate	Workers assessment of workplace safety	Safety			Snowball from Barsanti et al (2021), indicator description from Barsanti et al 2094	LTCF	Residential LTC
Tuscany	Organizational climate	Workers' satisfaction with organization of shifts	HRH indicators			Snowball from Barsanti et al (2021), indicator description from Barsanti et al 2095	LTCF	Residential LTC
Tuscany	Organizational climate	Workers' experience related to mobbing	HRH indicators			Snowball from Barsanti et al (2021), indicator description from Barsanti et al 2096	LTCF	Residential LTC
Tuscany	Organizational climate	Workers assessment of collaboration with colleagues	HRH indicators			Snowball from Barsanti et al (2021), indicator description from Barsanti et al 2097	LTCF	Residential LTC
Tuscany	Organizational climate	Team perception of workers	HRH indicators			Snowball from Barsanti et al (2021), indicator description from Barsanti et al 2098	LTCF	Residential LTC
Tuscany	Organizational climate	Workers' assessment of usefulness of training activities	HRH indicators			Snowball from Barsanti et al (2021), indicator description from Barsanti et al 2099	LTCF	Residential LTC
Tuscany	Organizational climate	Workers' assessment of training plan adequacy	HRH indicators			Snowball from Barsanti et al (2021), indicator description from Barsanti et al 2100	LTCF	Residential LTC
Tuscany	Organizational climate	Staff absences due to illness	HRH indicators			Snowball from Barsanti et al (2021), indicator description from Barsanti et al 2101	LTCF	Residential LTC
Tuscany	Organizational climate	Training of workers on restraint	HRH indicators			Snowball from Barsanti et al (2021), indicator description from Barsanti et al 2102	LTCF	Residential LTC
Tuscany	Organizational climate	Training of workers on hand hygiene	HRH indicators			Snowball from Barsanti et al (2021), indicator description from Barsanti et al 2103	LTCF	Residential LTC
Tuscany	Organizational climate	Training of workers on the prevention of acts of violence	HRH indicators			Snowball from Barsanti et al (2021), indicator description from Barsanti et al 2104	LTCF	Residential LTC
Tuscany	Organizational climate	Mandatory training of assistance workers	HRH indicators			Snowball from Barsanti et al (2021), indicator description from Barsanti et al 2105	LTCF	Residential LTC
Tuscany	Organizational climate	Non-mandatory training of assistance workers	HRH indicators			Snowball from Barsanti et al (2021), indicator description from Barsanti et al 2106	LTCF	Residential LTC
Tuscany	Organizational climate	Accidents occurring to personal care staff	Staff accidents			Snowball from Barsanti et al (2021), indicator description from Barsanti et al 2107	LTCF	Residential LTC
Tuscany	Organizational climate	Accidents occurring to staff assigned to the nursing service and the rehabilitation/physiotherapeutic service	Staff accidents			Snowball from Barsanti et al (2021), indicator description from Barsanti et al 2108	LTCF	Residential LTC
Tuscany	Organizational climate	Turnover of personal care workers	HRH indicators			Snowball from Barsanti et al (2021), indicator description from Barsanti et al 2109	LTCF	Residential LTC
Tuscany	Organizational climate	Turnover of nursing care and rehabilitation/physiotherapeutic service workers	HRH indicators			Snowball from Barsanti et al (2021), indicator description from Barsanti et al 2110	LTCF	Residential LTC
Tuscany	Efficiency	Typical management costs per weighed day	Financial indicators			Snowball from Barsanti et al (2021), indicator description from Barsanti et al 2111	LTCF	Residential LTC
Tuscany	Efficiency	Cost of basic and educational assistance per weighed day	Financial indicators			Snowball from Barsanti et al (2021), indicator description from Barsanti et al 2112	LTCF	Residential LTC
Tuscany	Efficiency	Health care cost per weighed day	Financial indicators			Snowball from Barsanti et al (2021), indicator description from Barsanti et al 2113	LTCF	Residential LTC
Tuscany	Efficiency	Cost of hotel assistance per weighed day	Financial indicators			Snowball from Barsanti et al (2021), indicator description from Barsanti et al 2114	LTCF	Residential LTC
Tuscany	Efficiency	Other typical management costs per weighed day	Financial indicators			Snowball from Barsanti et al (2021), indicator description from Barsanti et al 2115	LTCF	Residential LTC
Tuscany	Efficiency	Characteristic operating costs per raw day	Financial indicators			Snowball from Barsanti et al (2021), indicator description from Barsanti et al 2116	LTCF	Residential LTC
Tuscany	Efficiency	Cost of basic and educational assistance per raw day	Financial indicators			Snowball from Barsanti et al (2021), indicator description from Barsanti et al 2117	LTCF	Residential LTC
Tuscany	Efficiency	Healthcare cost per raw day	Financial indicators			Snowball from Barsanti et al (2021), indicator description from Barsanti et al 2118	LTCF	Residential LTC
Tuscany	Efficiency	Cost of hotel assistance per raw day	Financial indicators			Snowball from Barsanti et al (2021), indicator description from Barsanti et al 2119	LTCF	Residential LTC
Tuscany	Efficiency	Other typical management costs per raw day	Financial indicators			Snowball from Barsanti et al (2021), indicator description from Barsanti et al 2120	LTCF	Residential LTC
Tuscany	Efficiency	Occupation of authorized beds	Occupancy			Snowball from Barsanti et al (2021), indicator description from Barsanti et al 2121	LTCF	Residential LTC
Tuscany	Efficiency	Revenues from typical management per weighed day	Financial indicators			Snowball from Barsanti et al (2021), indicator description from Barsanti et al 2122	LTCF	Residential LTC
Tuscany	Efficiency	Revenues from typical operations per raw day	Financial indicators			Snowball from Barsanti et al (2021), indicator description from Barsanti et al 2123	LTCF	Residential LTC
Tuscany	Efficiency	Margins from typical management per weighed day	Financial indicators			Snowball from Barsanti et al (2021), indicator description from Barsanti et al 2124	LTCF	Residential LTC
Tuscany	Efficiency	Typical management margins per raw day	Financial indicators			Snowball from Barsanti et al (2021), indicator description from Barsanti et al 2125	LTCF	Residential LTC
Minnesota		Minnesota Clinical Quality Indicators	Clinical composite indicator	This is a measure of clinical quality of care derived from a comprehensive assessment of every nursing facility resident called the Minimum Data Set (MDS).	NA	Snowball from Xu et al (2019), https://nhreportcard.dhs.mn.gov/technicaluserguide.pdf	Long stay nursing homes	Residential LTC
Minnesota		Resident Quality of Life	QoL	This measure is based on face-to-face interviews of residents in each nursing facility in the state.	NA	Snowball from Xu et al (2019), https://nhreportcard.dhs.mn.gov/technicaluserguide.pdf	Long stay nursing homes	Residential LTC
Minnesota		Family Satisfaction Survey	Satisfaction family	This measure is based on mailed surveys of the primary contact person for each nursing facility resident in the state.	NA	Snowball from Xu et al (2019), https://nhreportcard.dhs.mn.gov/technicaluserguide.pdf	Long stay nursing homes	Residential LTC
Minnesota		State inspection results	Standard compliance	Each facility is inspected at least once a year to ensure that they meet federal quality standards to participate in the Medicare and Medicaid programs. The inspection findings are evaluated to determine this score.	NA	Snowball from Xu et al (2019), https://nhreportcard.dhs.mn.gov/technicaluserguide.pdf	Long stay nursing homes	Residential LTC
Minnesota		Hours of direct care	Hours of care provided	This is the average hours per day of all staff that provide direct care to residents (nurses, nursing assistants, medication aides, mental health workers, social workers, activities staff, and other direct care staff). To fairly compare facilities, the number is weighted depending on each facility’s types of staff and level of care provided.	NA	Snowball from Xu et al (2019), https://nhreportcard.dhs.mn.gov/technicaluserguide.pdf	Long stay nursing homes	Residential LTC
Minnesota		Staff retention	HRH indicators	This is the percent of direct care employees who have been in their jobs for at least one year.	NA	Snowball from Xu et al (2019), https://nhreportcard.dhs.mn.gov/technicaluserguide.pdf	Long stay nursing homes	Residential LTC
Minnesota		Temporary staffing agency use	HRH indicators	This is the percent of nursing staff hours provided by an outside, temporary worker agency, rather than by staff employed by the facility.	NA	Snowball from Xu et al (2019), https://nhreportcard.dhs.mn.gov/technicaluserguide.pdf	Long stay nursing homes	Residential LTC
Minnesota		Proportion of single rooms	Room quality	This is the percent of the beds in the facility that are in single bed rooms.	NA	Snowball from Xu et al (2019), https://nhreportcard.dhs.mn.gov/technicaluserguide.pdf	Long stay nursing homes	Residential LTC
Catalonia	General data	People served	Type of users	NA	NA	Snowball from García-Altés et al (2021), https://aquas.gencat.cat/web/.content/minisite/aquas/publicacions/2023/atencio-intermedia-2017-2022-central-resultats-aquas2023.pdf	Long stay units, palliative care, home care	LTC recipients/multiple settings
Catalonia	General data	Length of stay and extended stays	Length of stay	NA	NA	Snowball from García-Altés et al (2021), https://aquas.gencat.cat/web/.content/minisite/aquas/publicacions/2023/atencio-intermedia-2017-2022-central-resultats-aquas2023.pdf	Long stay units, palliative care, home care	LTC recipients/multiple settings
Catalonia	General data	Episodes with home destination	Discharge home	NA	NA	Snowball from García-Altés et al (2021), https://aquas.gencat.cat/web/.content/minisite/aquas/publicacions/2023/atencio-intermedia-2017-2022-central-resultats-aquas2023.pdf	Long stay units, palliative care, home care	LTC recipients/multiple settings
Catalonia	General data	Episodes of oncological patients	Type of users	NA	NA	Snowball from García-Altés et al (2021), https://aquas.gencat.cat/web/.content/minisite/aquas/publicacions/2023/atencio-intermedia-2017-2022-central-resultats-aquas2023.pdf	Long stay units, palliative care, home care	LTC recipients/multiple settings
Catalonia	General data	Episodes of patients requiring palliative care	Type of users	NA	NA	Snowball from García-Altés et al (2021), https://aquas.gencat.cat/web/.content/minisite/aquas/publicacions/2023/atencio-intermedia-2017-2022-central-resultats-aquas2023.pdf	Long stay units, palliative care, home care	LTC recipients/multiple settings
Catalonia	General data	Episodes with high mortality	Death of patients	NA	NA	Snowball from García-Altés et al (2021), https://aquas.gencat.cat/web/.content/minisite/aquas/publicacions/2023/atencio-intermedia-2017-2022-central-resultats-aquas2023.pdf	Long stay units, palliative care, home care	LTC recipients/multiple settings
Catalonia	General data	Length of stay for episodes with death	Length of stay	NA	NA	Snowball from García-Altés et al (2021), https://aquas.gencat.cat/web/.content/minisite/aquas/publicacions/2023/atencio-intermedia-2017-2022-central-resultats-aquas2023.pdf	Long stay units, palliative care, home care	LTC recipients/multiple settings
Catalonia	General data	Deaths of oncological patients	Death of patients	NA	NA	Snowball from García-Altés et al (2021), https://aquas.gencat.cat/web/.content/minisite/aquas/publicacions/2023/atencio-intermedia-2017-2022-central-resultats-aquas2023.pdf	Long stay units, palliative care, home care	LTC recipients/multiple settings
Catalonia	General data	Length of stay of oncological episodes with death	Length of stay	NA	NA	Snowball from García-Altés et al (2021), https://aquas.gencat.cat/web/.content/minisite/aquas/publicacions/2023/atencio-intermedia-2017-2022-central-resultats-aquas2023.pdf	Long stay units, palliative care, home care	LTC recipients/multiple settings
Catalonia	General data	Patients categorized with RUG III, RUG A patients	Type of users	NA	NA	Snowball from García-Altés et al (2021), https://aquas.gencat.cat/web/.content/minisite/aquas/publicacions/2023/atencio-intermedia-2017-2022-central-resultats-aquas2023.pdf	Long stay units, palliative care, home care	LTC recipients/multiple settings
Catalonia	General data	Patients categorized with RUG III, RUG B, C and D patients	Type of users	NA	NA	Snowball from García-Altés et al (2021), https://aquas.gencat.cat/web/.content/minisite/aquas/publicacions/2023/atencio-intermedia-2017-2022-central-resultats-aquas2023.pdf	Long stay units, palliative care, home care	LTC recipients/multiple settings
Catalonia	General data	Length of stay in RUG A patients	Length of stay	NA	NA	Snowball from García-Altés et al (2021), https://aquas.gencat.cat/web/.content/minisite/aquas/publicacions/2023/atencio-intermedia-2017-2022-central-resultats-aquas2023.pdf	Long stay units, palliative care, home care	LTC recipients/multiple settings
Catalonia	General data	Length of stay in RUG B, C and D patients	Length of stay	NA	NA	Snowball from García-Altés et al (2021), https://aquas.gencat.cat/web/.content/minisite/aquas/publicacions/2023/atencio-intermedia-2017-2022-central-resultats-aquas2023.pdf	Long stay units, palliative care, home care	LTC recipients/multiple settings
Catalonia	General data	Episodes with destination home patients RUG III, RUG A	Discharge home	NA	NA	Snowball from García-Altés et al (2021), https://aquas.gencat.cat/web/.content/minisite/aquas/publicacions/2023/atencio-intermedia-2017-2022-central-resultats-aquas2023.pdf	Long stay units, palliative care, home care	LTC recipients/multiple settings
Catalonia	General data	Episodes with destination home patients RUG III, RUG B, C and D	Discharge home	NA	NA	Snowball from García-Altés et al (2021), https://aquas.gencat.cat/web/.content/minisite/aquas/publicacions/2023/atencio-intermedia-2017-2022-central-resultats-aquas2023.pdf	Long stay units, palliative care, home care	LTC recipients/multiple settings
Catalonia	General data	RUG III patient deaths, RUG A	Death of patients	NA	NA	Snowball from García-Altés et al (2021), https://aquas.gencat.cat/web/.content/minisite/aquas/publicacions/2023/atencio-intermedia-2017-2022-central-resultats-aquas2023.pdf	Long stay units, palliative care, home care	LTC recipients/multiple settings
Catalonia	General data	RUG III patient deaths, RUG B, C and D	Death of patients	NA	NA	Snowball from García-Altés et al (2021), https://aquas.gencat.cat/web/.content/minisite/aquas/publicacions/2023/atencio-intermedia-2017-2022-central-resultats-aquas2023.pdf	Long stay units, palliative care, home care	LTC recipients/multiple settings
Catalonia	General data	Contract amount	Financial indicators	NA	NA	Snowball from García-Altés et al (2021), https://aquas.gencat.cat/web/.content/minisite/aquas/publicacions/2023/atencio-intermedia-2017-2022-central-resultats-aquas2023.pdf	Long stay units, palliative care, home care	LTC recipients/multiple settings
Catalonia	effectiveness	Functional maintenance or improvement, RUG III A patients	Function improvement	NA	NA	Snowball from García-Altés et al (2021), https://aquas.gencat.cat/web/.content/minisite/aquas/publicacions/2023/atencio-intermedia-2017-2022-central-resultats-aquas2023.pdf	Long stay units, palliative care, home care	LTC recipients/multiple settings
Catalonia	effectiveness	Functional improvement, RUG III A patients	Function improvement	NA	NA	Snowball from García-Altés et al (2021), https://aquas.gencat.cat/web/.content/minisite/aquas/publicacions/2023/atencio-intermedia-2017-2022-central-resultats-aquas2023.pdf	Long stay units, palliative care, home care	LTC recipients/multiple settings
Catalonia	effectiveness	Functional maintenance or improvement, RUG III B, C and D patients	Function improvement	NA	NA	Snowball from García-Altés et al (2021), https://aquas.gencat.cat/web/.content/minisite/aquas/publicacions/2023/atencio-intermedia-2017-2022-central-resultats-aquas2023.pdf	Long stay units, palliative care, home care	LTC recipients/multiple settings
Catalonia	effectiveness	Functional improvement, RUG III B, C and D patients	Function improvement	NA	NA	Snowball from García-Altés et al (2021), https://aquas.gencat.cat/web/.content/minisite/aquas/publicacions/2023/atencio-intermedia-2017-2022-central-resultats-aquas2023.pdf	Long stay units, palliative care, home care	LTC recipients/multiple settings
Catalonia	effectiveness	RUG A patients with functional improvement with return to home	Discharge home	NA	NA	Snowball from García-Altés et al (2021), https://aquas.gencat.cat/web/.content/minisite/aquas/publicacions/2023/atencio-intermedia-2017-2022-central-resultats-aquas2023.pdf	Long stay units, palliative care, home care	LTC recipients/multiple settings
Catalonia	effectiveness	RUG B, C and D patients with functional improvement with return to home	Discharge home	NA	NA	Snowball from García-Altés et al (2021), https://aquas.gencat.cat/web/.content/minisite/aquas/publicacions/2023/atencio-intermedia-2017-2022-central-resultats-aquas2023.pdf	Long stay units, palliative care, home care	LTC recipients/multiple settings
Catalonia	User experience	Satisfaction index	Overall Satisfaction (PREMS)	Indicator based on survey question	NA	Snowball from García-Altés et al (2021), https://aquas.gencat.cat/web/.content/minisite/aquas/publicacions/2023/atencio-intermedia-2017-2022-central-resultats-aquas2023.pdf	Long stay units, palliative care, home care	LTC recipients/multiple settings
Catalonia	User experience	Loyalty index	Loyalty ot residents (PREMs)	Indicator based on survey question	NA	Snowball from García-Altés et al (2021), https://aquas.gencat.cat/web/.content/minisite/aquas/publicacions/2023/atencio-intermedia-2017-2022-central-resultats-aquas2023.pdf	Long stay units, palliative care, home care	LTC recipients/multiple settings
Catalonia	User experience	Satisfaction with the care received, the hospital adapts to your needs,	Needs met (PREMS)	Indicator based on survey question	NA	Snowball from García-Altés et al (2021), https://aquas.gencat.cat/web/.content/minisite/aquas/publicacions/2023/atencio-intermedia-2017-2022-central-resultats-aquas2023.pdf	Long stay units, palliative care, home care	LTC recipients/multiple settings
Catalonia	User experience	Satisfaction with the care received, Assessment of pain relief	Pain	Indicator based on survey question	NA	Snowball from García-Altés et al (2021), https://aquas.gencat.cat/web/.content/minisite/aquas/publicacions/2023/atencio-intermedia-2017-2022-central-resultats-aquas2023.pdf	Long stay units, palliative care, home care	LTC recipients/multiple settings
Catalonia	User experience	Satisfaction with the care received, You don't get bored in the hospital	Day activitis (PREMS)	Indicator based on survey question	NA	Snowball from García-Altés et al (2021), https://aquas.gencat.cat/web/.content/minisite/aquas/publicacions/2023/atencio-intermedia-2017-2022-central-resultats-aquas2023.pdf	Long stay units, palliative care, home care	LTC recipients/multiple settings
Catalonia	User experience	Satisfaction with the care received, No problems when sharing a room	Room (PREMS)	Indicator based on survey question	NA	Snowball from García-Altés et al (2021), https://aquas.gencat.cat/web/.content/minisite/aquas/publicacions/2023/atencio-intermedia-2017-2022-central-resultats-aquas2023.pdf	Long stay units, palliative care, home care	LTC recipients/multiple settings
Catalonia	Safety	Incidence of pressure ulcers of any degree	Pressure ulcer	NA	NA	Snowball from García-Altés et al (2021), https://aquas.gencat.cat/web/.content/minisite/aquas/publicacions/2023/atencio-intermedia-2017-2022-central-resultats-aquas2023.pdf	Long stay units, palliative care, home care	LTC recipients/multiple settings
Catalonia	Safety	Incidence of grade III and IV pressure ulcers	Pressure ulcer	NA	NA	Snowball from García-Altés et al (2021), https://aquas.gencat.cat/web/.content/minisite/aquas/publicacions/2023/atencio-intermedia-2017-2022-central-resultats-aquas2023.pdf	Long stay units, palliative care, home care	LTC recipients/multiple settings
Catalonia	sustainability	Profitability of operating income	Financial indicators	NA	NA	Snowball from García-Altés et al (2021), https://aquas.gencat.cat/web/.content/minisite/aquas/publicacions/2023/atencio-intermedia-2017-2022-central-resultats-aquas2023.pdf	Long stay units, palliative care, home care	LTC recipients/multiple settings
Catalonia	sustainability	Cash flow generated	Financial indicators	NA	NA	Snowball from García-Altés et al (2021), https://aquas.gencat.cat/web/.content/minisite/aquas/publicacions/2023/atencio-intermedia-2017-2022-central-resultats-aquas2023.pdf	Long stay units, palliative care, home care	LTC recipients/multiple settings
Catalonia	sustainability	Economic profitability	Financial indicators	NA	NA	Snowball from García-Altés et al (2021), https://aquas.gencat.cat/web/.content/minisite/aquas/publicacions/2023/atencio-intermedia-2017-2022-central-resultats-aquas2023.pdf	Long stay units, palliative care, home care	LTC recipients/multiple settings
Catalonia	sustainability	solvency	Financial indicators	NA	NA	Snowball from García-Altés et al (2021), https://aquas.gencat.cat/web/.content/minisite/aquas/publicacions/2023/atencio-intermedia-2017-2022-central-resultats-aquas2023.pdf	Long stay units, palliative care, home care	LTC recipients/multiple settings
Catalonia	sustainability	liquidity	Financial indicators	NA	NA	Snowball from García-Altés et al (2021), https://aquas.gencat.cat/web/.content/minisite/aquas/publicacions/2023/atencio-intermedia-2017-2022-central-resultats-aquas2023.pdf	Long stay units, palliative care, home care	LTC recipients/multiple settings
Catalonia	sustainability	Indebtedness	Financial indicators	NA	NA	Snowball from García-Altés et al (2021), https://aquas.gencat.cat/web/.content/minisite/aquas/publicacions/2023/atencio-intermedia-2017-2022-central-resultats-aquas2023.pdf	Long stay units, palliative care, home care	LTC recipients/multiple settings
Catalonia	sustainability	Admission by UMESS	Financial indicators	NA	NA	Snowball from García-Altés et al (2021), https://aquas.gencat.cat/web/.content/minisite/aquas/publicacions/2023/atencio-intermedia-2017-2022-central-resultats-aquas2023.pdf	Long stay units, palliative care, home care	LTC recipients/multiple settings
Catalonia	sustainability	Cost per UMESS	Financial indicators	NA	NA	Snowball from García-Altés et al (2021), https://aquas.gencat.cat/web/.content/minisite/aquas/publicacions/2023/atencio-intermedia-2017-2022-central-resultats-aquas2023.pdf	Long stay units, palliative care, home care	LTC recipients/multiple settings
Catalonia	sustainability	Adjusted productivity of equivalent care staff	Financial indicators	NA	NA	Snowball from García-Altés et al (2021), https://aquas.gencat.cat/web/.content/minisite/aquas/publicacions/2023/atencio-intermedia-2017-2022-central-resultats-aquas2023.pdf	Long stay units, palliative care, home care	LTC recipients/multiple settings
Ontario	Patient-centred	Family or Friend Continued Caregiver Distress	Carer QoL	Percentage of long-stay home care clients, of all ages, whose primary informal caregiver experienced distress, anger or depression in relation to their caregiving role, as reported in at least two consecutive client assessments (six months apart).	NA	https://indicatorlibrary.hqontario.ca/IndicatorByCategory/a7f05ff2-616c-e511-82f5-d067e54b1f15/a4f05ff2-616c-e511-82f5-d067e54b1f15/EN	Home care	Home care
Ontario	Patient-centred	Action Taken in Response to a Complaint	Complaints	This indicator measures the tools with which a hospital, long-term care home, or Community Care Access Centre responds to complaints submitted by patients/residents. It should reflect current practice and potentially any change ideas that emerged from the complaints process.	NA	https://indicatorlibrary.hqontario.ca/IndicatorByCategory/a7f05ff2-616c-e511-82f5-d067e54b1f15/a4f05ff2-616c-e511-82f5-d067e54b1f15/EN	Home care, LTCF	LTC recipients/multiple settings
Ontario	Patient-centred	Complaints closed	Complaints	Percentage of complaints closed within 30 calendar days and 60 calendar days	NA	https://indicatorlibrary.hqontario.ca/IndicatorByCategory/a7f05ff2-616c-e511-82f5-d067e54b1f15/a4f05ff2-616c-e511-82f5-d067e54b1f15/EN	Home care, LTCF	LTC recipients/multiple settings
Ontario	Patient-centred	Percentage of complaint issues received by complaint category	Complaints	This indicator measures the issues arising within complaints received by a hospital, long-term care home, or Community Care Access Centre. The indicator reflects all issues included in all complaints submitted to a facility within a fiscal year.	NA	https://indicatorlibrary.hqontario.ca/IndicatorByCategory/a7f05ff2-616c-e511-82f5-d067e54b1f15/a4f05ff2-616c-e511-82f5-d067e54b1f15/EN	Home care, LTCF	LTC recipients/multiple settings
Ontario	Patient-centred	Percentage of long-stay home care patients with a primary unpaid caregiver whose caregiver is unable to continue in caring activities or expresses feelings of distress, anger or depression	Carer QoL	This indicator describes the percentage of long-stay home care patients whose primary informal caregiver is unable to continue in caring activities and/or expresses feelings of distress, anger or depression in patients who had at least one unpaid caregiver.	NA	https://indicatorlibrary.hqontario.ca/IndicatorByCategory/a7f05ff2-616c-e511-82f5-d067e54b1f15/a4f05ff2-616c-e511-82f5-d067e54b1f15/EN	Home care	Home care
Ontario	Patient-centred	Rate of complaints received	Complaints	the number of complaints received by a hospital, long-term care home or Community Care Access Centre (CCAC) as a rate over 1000 patients/residents. The indicator calculates the rate of complaints received within a fiscal year.	NA	https://indicatorlibrary.hqontario.ca/IndicatorByCategory/a7f05ff2-616c-e511-82f5-d067e54b1f15/a4f05ff2-616c-e511-82f5-d067e54b1f15/EN	Home care, LTCF	LTC recipients/multiple settings
Ontario	Effective	Emergency Department Visits by Home Care Patients in the Last 30 Days of Life	ER visits	The percentage of patients receiving publicly funded home care who had an unplanned visit to the emergency department in the last 30 days of life.	NA	https://indicatorlibrary.hqontario.ca/IndicatorByCategory/a7f05ff2-616c-e511-82f5-d067e54b1f15/a4f05ff2-616c-e511-82f5-d067e54b1f15/EN	Home care	Home care
Ontario	Effective	Home care services in the last 30 days of life	EOLC home care service	This indicator measures the percentage of people, who lived in the community during their last 30 days who received at least one home care service within that period	NA	https://indicatorlibrary.hqontario.ca/IndicatorByCategory/a7f05ff2-616c-e511-82f5-d067e54b1f15/a4f05ff2-616c-e511-82f5-d067e54b1f15/EN	Home care	Home care
Ontario	Effective	Home Care Patients Readmitted to Hospital within 30 Days	Readmissions	This indicator shows the percentage of new patients receiving publicly funded home care who had an unplanned hospital readmission within 30 days of leaving hospital, among those referred to home care from hospital or within 7 days of discharge.	NA	https://indicatorlibrary.hqontario.ca/IndicatorByCategory/a7f05ff2-616c-e511-82f5-d067e54b1f15/a4f05ff2-616c-e511-82f5-d067e54b1f15/EN	Home care	Home care
Ontario	Effective	Percentage of clients, of all ages, receiving publicly funded home care services for at least 60 days, who had daily pain.	Pain	This indicator measures the percentage of long-stay home care clients who complained or showed evidence of daily pain, among clients who received home care services for more than 60 days.	NA	https://indicatorlibrary.hqontario.ca/IndicatorByCategory/a7f05ff2-616c-e511-82f5-d067e54b1f15/a4f05ff2-616c-e511-82f5-d067e54b1f15/EN	Home care	Home care
Ontario	Efficient	Emergency Department Visits by Home Care Patients within 30 Days of Leaving Hospital	ER visits	The percentage of new patients receiving publicly funded home care who had an unplanned emergency department visit within 30 days of leaving hospital, among those referred to home care from hospital or within 7 days of discharge.	NA	https://indicatorlibrary.hqontario.ca/IndicatorByCategory/a7f05ff2-616c-e511-82f5-d067e54b1f15/a4f05ff2-616c-e511-82f5-d067e54b1f15/EN	Home care	Home care
Ontario	Timely	Percentage of home care patients aged 19 and older who received their first nursing visit within five days of service authorization	Waiting time	This indicator measures the percentage of home care patients authorized for nursing services who received their first nursing visit within five days. The wait time is described as the number of days between service authorization date and the date of formal in-home nursing.	NA	https://indicatorlibrary.hqontario.ca/IndicatorByCategory/a7f05ff2-616c-e511-82f5-d067e54b1f15/a4f05ff2-616c-e511-82f5-d067e54b1f15/EN	Home care	Home care
Ontario	Patient-centred	Antipsychotics for at Least 90 Days: Percentage of residents aged 66 and older diagnosed with dementia, without psychosis, who were prescribed an antipsychotic medication for at least 90 continuous days	Antipsychotic drug use	This indicator measures the percentage of Long-Term Care residents diagnosed with dementia but not diagnosed with psychosis, who had an antipsychotic medication dispensed for at least 90 continuous days measured from the last date of contact in the reporting period.	NA	https://indicatorlibrary.hqontario.ca/IndicatorByCategory/a7f05ff2-616c-e511-82f5-d067e54b1f15/a4f05ff2-616c-e511-82f5-d067e54b1f15/EN	LTCF	Residential LTC
Ontario	Patient-centred	Antipsychotics New Starts: Percentage of residents aged 66 and older diagnosed with dementia, without psychosis, who were newly prescribed an antipsychotic medication	Antipsychotic drug use	This indicator measures the percentage of Long-Term Care residents diagnosed with dementia but not diagnosed with psychosis, who had at least one antipsychotic medication dispensed in the reporting period and did not have an antipsychotic medication dispensed in the preceding 12 months.	NA	https://indicatorlibrary.hqontario.ca/IndicatorByCategory/a7f05ff2-616c-e511-82f5-d067e54b1f15/a4f05ff2-616c-e511-82f5-d067e54b1f15/EN	LTCF	Residential LTC
Ontario	Patient-centred	Antipsychotics: Percentage of residents aged 66 and older diagnosed with dementia, without psychosis, who were prescribed an antipsychotic medication	Antipsychotic drug use	This indicator measures the percentage of Long-Term Care residents diagnosed with dementia but not diagnosed with psychosis, who had at least one antipsychotic medication dispensed in the reporting period.	NA	https://indicatorlibrary.hqontario.ca/IndicatorByCategory/a7f05ff2-616c-e511-82f5-d067e54b1f15/a4f05ff2-616c-e511-82f5-d067e54b1f15/EN	LTCF	Residential LTC
Ontario	Patient-centred	Benzodiazepines for at Least 90 Days: Percentage of residents aged 66 and older who were prescribed a benzodiazepine for at least 90 continuous days	Psychotropic medications	This indicator measures the percentage of residents who had a benzodiazepine dispensed for at least 90 continuous days measured from the last date of contact in the reporting period.	NA	https://indicatorlibrary.hqontario.ca/IndicatorByCategory/a7f05ff2-616c-e511-82f5-d067e54b1f15/a4f05ff2-616c-e511-82f5-d067e54b1f15/EN	LTCF	Residential LTC
Ontario	Patient-centred	Benzodiazepines: Percentage of residents aged 66 and older who were prescribed a benzodiazepine	Psychotropic medications	This indicator measures the percentage of Long-Term Care residents who have at least one benzodiazepine medication dispensed in the reporting period.	NA	https://indicatorlibrary.hqontario.ca/IndicatorByCategory/a7f05ff2-616c-e511-82f5-d067e54b1f15/a4f05ff2-616c-e511-82f5-d067e54b1f15/EN	LTCF	Residential LTC
Ontario	Patient-centred	Location of death	Location of death	This indicator measures the proportion of deaths in: Hospital (inpatient, ED, CCC, rehab, inpatient mental health) Long-term care Community (home, residential hospices, retirement homes and assisted living homes)	NA	https://indicatorlibrary.hqontario.ca/IndicatorByCategory/a7f05ff2-616c-e511-82f5-d067e54b1f15/a4f05ff2-616c-e511-82f5-d067e54b1f15/EN	LTCF	Residential LTC
Ontario	Patient-centred	Median number of days to long-term care home placement	Length of stay	This indicator measures the median number of days residents waited to be placed in a long-term care home from the date of long-term care home application or consent to the date of placement, whichever is longer.	NA	https://indicatorlibrary.hqontario.ca/IndicatorByCategory/a7f05ff2-616c-e511-82f5-d067e54b1f15/a4f05ff2-616c-e511-82f5-d067e54b1f15/EN	LTCF	Residential LTC
Ontario	Patient-centred	Complaints Acknowledgement	Complaints	This indicator measures the complaints received by a hospital, long-term care home, or Community Care Access Centre that were acknowledged to the individual who made a complaint. This indicator is calculated on the number of complaints submitted within a fiscal year.	NA	https://indicatorlibrary.hqontario.ca/IndicatorByCategory/a7f05ff2-616c-e511-82f5-d067e54b1f15/a4f05ff2-616c-e511-82f5-d067e54b1f15/EN	LTCF	Residential LTC
Ontario	Patient-centred	Residents' experience: Being able to speak up about the home	Consideration of wishes (PREMS)	the percentage of residents who responded positively to the following statement: I can express my opinion without fear of consequences.	NA	https://indicatorlibrary.hqontario.ca/IndicatorByCategory/a7f05ff2-616c-e511-82f5-d067e54b1f15/a4f05ff2-616c-e511-82f5-d067e54b1f15/EN	LTCF	Residential LTC
Ontario	Patient-centred	Residents' experience: Having a voice	Consideration of wishes (PREMS)	This indicator measures the percentage of residents who responded positively to the question: What number would you use to rate how well the staff listen to you?	NA	https://indicatorlibrary.hqontario.ca/IndicatorByCategory/a7f05ff2-616c-e511-82f5-d067e54b1f15/a4f05ff2-616c-e511-82f5-d067e54b1f15/EN	LTCF	Residential LTC
Ontario	Patient-centred	Three or More CNS-Active Medications: Percentage of residents aged 66 and older who on a given day had prescriptions for three or more specified* CNS-active medications	Psychotropic medications	This indicator estimates the percentage of residents who had three or more specified* medications dispensed that have central nervous system activity. This is estimated on a given day (the index date) during the reporting period.	NA	https://indicatorlibrary.hqontario.ca/IndicatorByCategory/a7f05ff2-616c-e511-82f5-d067e54b1f15/a4f05ff2-616c-e511-82f5-d067e54b1f15/EN	LTCF	Residential LTC
Ontario	Effective	Antibiotics Prolonged Treatment: Percentage of antibiotic treatments that were longer than seven days	Antibiotic use	This indicator measures the percentage of antibiotic treatments prescribed that were longer than seven days.	NA	https://indicatorlibrary.hqontario.ca/IndicatorByCategory/a7f05ff2-616c-e511-82f5-d067e54b1f15/a4f05ff2-616c-e511-82f5-d067e54b1f15/EN	LTCF	Residential LTC
Ontario	Effective	Documented assessment of palliative care needs among residents with progressive, life-limiting illness who were identified to benefit from palliative care	Care plan	This indicator measures the proportion of long-term care home residents with a progressive, life-threatening illness who have had their palliative care needs identified early through a comprehensive and holistic assessment.	NA	https://indicatorlibrary.hqontario.ca/IndicatorByCategory/a7f05ff2-616c-e511-82f5-d067e54b1f15/a4f05ff2-616c-e511-82f5-d067e54b1f15/EN	LTCF	Residential LTC
Ontario	Effective	Percentage of residents who were prescribed an antibiotic	Antibiotic use	the percentage of Long-term care residents who had at least one antibiotic dispensed in the reporting period.	NA	https://indicatorlibrary.hqontario.ca/IndicatorByCategory/a7f05ff2-616c-e511-82f5-d067e54b1f15/a4f05ff2-616c-e511-82f5-d067e54b1f15/EN	LTCF	Residential LTC
Ontario	Timely	Median number of days waited to move into a long-term care home	Waiting time	This indicator measures the median number of days residents waited to be placed in a long-term care home from the date of long-term care home application or consent to the date of placement, whichever is longer.	NA	https://indicatorlibrary.hqontario.ca/IndicatorByCategory/a7f05ff2-616c-e511-82f5-d067e54b1f15/a4f05ff2-616c-e511-82f5-d067e54b1f15/EN	LTCF	Residential LTC
Ontario	Efficient	Potentially avoidable emergency department visits for long-term care residents	ER visits	Number of ED visits for modified list of ambulatory care-sensitive conditions per 100 long-term care residents.	NA	https://indicatorlibrary.hqontario.ca/IndicatorByCategory/a7f05ff2-616c-e511-82f5-d067e54b1f15/a4f05ff2-616c-e511-82f5-d067e54b1f15/EN	LTCF	Residential LTC
